# Supplementary material for: NeVOmics: An Enrichment Tool for Gene Ontology and Functional Network Analysis and Visualization of Data from OMICs Technologies
Source: Genes (Basel). 2018 Nov 23;9(12):569. doi: 10.3390/genes9120569 (PMC6316660; doi:10.3390/genes9120569)
Supplement: Supplementary file 1 [file genes-09-00569-s001.zip]

Archive with 17 entries (16 files):
- Supplementary_Material/
- Supplementary_Material/File_1.tsv
- Supplementary_Material/File_10.tsv
- Supplementary_Material/File_11.tsv
- Supplementary_Material/File_12.tsv
- Supplementary_Material/File_13.tsv
- Supplementary_Material/File_2.tsv
- Supplementary_Material/File_3.tsv
- Supplementary_Material/File_4.tsv
- Supplementary_Material/File_5.tsv
- Supplementary_Material/File_6.tsv
- Supplementary_Material/File_7.tsv
- Supplementary_Material/File_8.tsv
- Supplementary_Material/File_9.tsv
- Supplementary_Material/Supplementary_Material.pdf
- Supplementary_Material/Table_S1.csv
- Supplementary_Material/Table_S2.csv
