# Supplementary material for: NeVOmics: An Enrichment Tool for Gene Ontology and Functional Network Analysis and Visualization of Data from OMICs Technologies
Source: Genes (Basel). 2018 Nov 23;9(12):569. doi: 10.3390/genes9120569 (PMC6316660; doi:10.3390/genes9120569)
Supplement: Supplementary file 1 [file genes-09-00569-s001.zip › Supplementary_Material/File_11.tsv]

Q93ZA3	1.157547325	Q9ZWT2
Q8LEN7	1.03410798	Q9ZWT1
Q3EB24	1.055304354	Q9ZWM9
F4JSC8	1.018135367	Q9ZWJ9
F4J4C0	1.24241965	Q9ZWI7
F4IM67	1.581978934	Q9ZWG1
Q9SUP6	-1.343130105	Q9ZWC8
Q9SB52	-2.05614968	Q9ZWC6
Q9MBG5	-1.70632785	Q9ZWC4
Q9LXM2	-1.743074872	Q9ZWC0
Q9LPG4	-1.380112491	Q9ZWB4
Q9LMK6	-1.608819819	Q9ZWB3
Q9FMX6	-1.202748723	Q9ZWA6
Q9FMA0	-1.501784443	Q9ZWA5
Q9FKG1	-1.622171112	Q9ZWA4
Q9FH76	-1.255028012	Q9ZW89
Q9C914	-1.400740071	Q9ZW88
Q9C6F2	-2.34771753	Q9ZW86
Q9C515	-1.452211488	Q9ZW85
Q93ZS9	-1.111328356	Q9ZW84
Q93Z81	-1.166173313	Q9ZW82
Q8VZ91	-2.066494106	Q9ZW80
Q8VY90	-2.149343349	Q9ZW76
Q8RUI1	-1.821908889	Q9ZW75
Q8LGA5	-1.666701541	Q9ZW74
Q8L9T5	-1.102137269	Q9ZW72
Q84J48	-1.07875961	Q9ZW70
Q3E7K4	-1.333818437	Q9ZW37
P93017	-1.227677923	Q9ZW36
O80341	-1.540408488	Q9ZW35
O22900	-1.106958204	Q9ZW34
F4K2R7	-1.024918448	Q9ZW32
F4IPR3	-1.001281865	Q9ZW31
F4I4P3	-5.260131468	Q9ZW30
B3DNP2	-1.161040078	Q9ZW27
		Q9ZW26
		Q9ZW24
		Q9ZW22
		Q9ZW19
		Q9ZW18
		Q9ZW15
		Q9ZW14
		Q9ZW13
		Q9ZW12
		Q9ZW07
		Q9ZW06
		Q9ZW05
		Q9ZW02
		Q9ZW00
		Q9ZVZ9
		Q9ZVY4
		Q9ZVX8
		Q9ZVX7
		Q9ZVX6
		Q9ZVX5
		Q9ZVX4
		Q9ZVX1
		Q9ZVX0
		Q9ZVW2
		Q9ZVU8
		Q9ZVU5
		Q9ZVU4
		Q9ZVT9
		Q9ZVT8
		Q9ZVT7
		Q9ZVT6
		Q9ZVT5
		Q9ZVT1
		Q9ZVT0
		Q9ZVS5
		Q9ZVS4
		Q9ZVS2
		Q9ZVR7
		Q9ZVQ6
		Q9ZVQ5
		Q9ZVQ2
		Q9ZVP8
		Q9ZVP0
		Q9ZVN9
		Q9ZVN4
		Q9ZVN2
		Q9ZVL6
		Q9ZVL3
		Q9ZVK5
		Q9ZVK1
		Q9ZVJ6
		Q9ZVJ5
		Q9ZVJ4
		Q9ZVI9
		Q9ZVI7
		Q9ZVI6
		Q9ZVI3
		Q9ZVH8
		Q9ZVH7
		Q9ZVH4
		Q9ZVH3
		Q9ZVG8
		Q9ZVG6
		Q9ZVF7
		Q9ZVF6
		Q9ZVF4
		Q9ZVF1
		Q9ZVE7
		Q9ZVE0
		Q9ZVD5
		Q9ZVD2
		Q9ZVD1
		Q9ZVD0
		Q9ZVC9
		Q9ZVC7
		Q9ZVC6
		Q9ZVC3
		Q9ZVC2
		Q9ZVC0
		Q9ZVB9
		Q9ZVB8
		Q9ZVB6
		Q9ZVB5
		Q9ZVA5
		Q9ZVA4
		Q9ZVA2
		Q9ZVA1
		Q9ZV93
		Q9ZV88
		Q9ZV87
		Q9ZV85
		Q9ZV71
		Q9ZV66
		Q9ZV57
		Q9ZV56
		Q9ZV53
		Q9ZV52
		Q9ZV51
		Q9ZV49
		Q9ZV48
		Q9ZV45
		Q9ZV43
		Q9ZV42
		Q9ZV36
		Q9ZV34
		Q9ZV27
		Q9ZV25
		Q9ZV24
		Q9ZV19
		Q9ZV18
		Q9ZV07
		Q9ZV06
		Q9ZV05
		Q9ZUZ6
		Q9ZUZ3
		Q9ZUZ2
		Q9ZUZ0
		Q9ZUY6
		Q9ZUY4
		Q9ZUY3
		Q9ZUY1
		Q9ZUX8
		Q9ZUX7
		Q9ZUX5
		Q9ZUX4
		Q9ZUX1
		Q9ZUX0
		Q9ZUW8
		Q9ZUW3
		Q9ZUV6
		Q9ZUV4
		Q9ZUV3
		Q9ZUV0
		Q9ZUU9
		Q9ZUU7
		Q9ZUU4
		Q9ZUU3
		Q9ZUU2
		Q9ZUU1
		Q9ZUT9
		Q9ZUT8
		Q9ZUT5
		Q9ZUT4
		Q9ZUT3
		Q9ZUT2
		Q9ZUS6
		Q9ZUS1
		Q9ZUR7
		Q9ZUQ6
		Q9ZUP4
		Q9ZUP3
		Q9ZUP2
		Q9ZUN9
		Q9ZUN8
		Q9ZUN5
		Q9ZUN4
		Q9ZUN3
		Q9ZUM9
		Q9ZUM8
		Q9ZUM2
		Q9ZUM1
		Q9ZUM0
		Q9ZUL7
		Q9ZUL5
		Q9ZUL4
		Q9ZUL3
		Q9ZUL1
		Q9ZUK9
		Q9ZUK6
		Q9ZUK3
		Q9ZUJ5
		Q9ZUJ3
		Q9ZUJ2
		Q9ZUI7
		Q9ZUI6
		Q9ZUI4
		Q9ZUI1
		Q9ZUH8
		Q9ZUH5
		Q9ZUH3
		Q9ZUH1
		Q9ZUH0
		Q9ZUG9
		Q9ZUF6
		Q9ZUF4
		Q9ZUE9
		Q9ZUE1
		Q9ZUC4
		Q9ZUC2
		Q9ZUC1
		Q9ZUC0
		Q9ZUB7
		Q9ZUB2
		Q9ZUB1
		Q9ZUA3
		Q9ZUA2
		Q9ZUA0
		Q9ZU99
		Q9ZU97
		Q9ZU96
		Q9ZU95
		Q9ZU93
		Q9ZU92
		Q9ZU90
		Q9ZU88
		Q9ZU86
		Q9ZU79
		Q9ZU75
		Q9ZU72
		Q9ZU67
		Q9ZU66
		Q9ZU52
		Q9ZU50
		Q9ZU48
		Q9ZU46
		Q9ZU41
		Q9ZU40
		Q9ZU38
		Q9ZU35
		Q9ZU34
		Q9ZU32
		Q9ZU29
		Q9ZU27
		Q9ZU23
		Q9ZU12
		Q9ZU07
		Q9ZTZ7
		Q9ZTX9
		Q9ZTX8
		Q9ZTP3
		Q9ZTA3
		Q9ZT98
		Q9ZT96
		Q9ZT92
		Q9ZT91
		Q9ZT87
		Q9ZT82
		Q9ZT78
		Q9ZT73
		Q9ZT72
		Q9ZT71
		Q9ZT50
		Q9ZT49
		Q9ZT42
		Q9ZT16
		Q9ZSZ8
		Q9ZSY8
		Q9ZST4
		Q9ZSS6
		Q9ZSP5
		Q9ZSM8
		Q9ZSL6
		Q9ZSK3
		Q9ZSK2
		Q9ZSK1
		Q9ZSJ7
		Q9ZSJ0
		Q9ZSI9
		Q9ZSI6
		Q9ZSI4
		Q9ZSI0
		Q9ZSH7
		Q9ZSD4
		Q9ZSB9
		Q9ZSB8
		Q9ZSB5
		Q9ZSA8
		Q9ZSA4
		Q9ZSA2
		Q9ZS97
		Q9ZS88
		Q9ZRZ8
		Q9ZRW8
		Q9ZRV4
		Q9ZRT5
		Q9ZRT1
		Q9ZRP7
		Q9ZRF9
		Q9ZRE2
		Q9ZRA2
		Q9ZR72
		Q9ZR37
		Q9ZR13
		Q9ZR12
		Q9ZR07
		Q9ZR04
		Q9ZR03
		Q9ZQZ9
		Q9ZQZ8
		Q9ZQZ7
		Q9ZQY6
		Q9ZQX8
		Q9ZQX6
		Q9ZQX4
		Q9ZQX3
		Q9ZQR8
		Q9ZQR5
		Q9ZQQ9
		Q9ZQQ1
		Q9ZQQ0
		Q9ZQP7
		Q9ZQP3
		Q9ZQP2
		Q9ZQP1
		Q9ZQN9
		Q9ZQN8
		Q9ZQI9
		Q9ZQI8
		Q9ZQI7
		Q9ZQI3
		Q9ZQH7
		Q9ZQH3
		Q9ZQH2
		Q9ZQH1
		Q9ZQH0
		Q9ZQG9
		Q9ZQG8
		Q9ZQF9
		Q9ZQF5
		Q9ZQF1
		Q9ZQE6
		Q9ZQE5
		Q9ZQD8
		Q9ZQC8
		Q9ZQC7
		Q9ZQC6
		Q9ZQC5
		Q9ZQC0
		Q9ZQB9
		Q9ZQA8
		Q9ZQA1
		Q9ZQ99
		Q9ZQ97
		Q9ZQ95
		Q9ZQ94
		Q9ZQ91
		Q9ZQ89
		Q9ZQ87
		Q9ZQ85
		Q9ZQ83
		Q9ZQ81
		Q9ZQ80
		Q9ZQ78
		Q9ZQ75
		Q9ZQ74
		Q9ZQ71
		Q9ZQ69
		Q9ZQ47
		Q9ZQ46
		Q9ZQ45
		Q9ZQ38
		Q9ZQ31
		Q9ZQ26
		Q9ZQ24
		Q9ZQ19
		Q9ZQ18
		Q9ZQ12
		Q9ZPZ4
		Q9ZPZ0
		Q9ZPY9
		Q9ZPY8
		Q9ZPY7
		Q9ZPY6
		Q9ZPY5
		Q9ZPY2
		Q9ZPY1
		Q9ZPY0
		Q9ZPX9
		Q9ZPX8
		Q9ZPX5
		Q9ZPX2
		Q9ZPX0
		Q9ZPW7
		Q9ZPW5
		Q9ZPW2
		Q9ZPV9
		Q9ZPV8
		Q9ZPV7
		Q9ZPS7
		Q9ZPS3
		Q9ZPR4
		Q9ZPR1
		Q9ZPR0
		Q9ZPQ8
		Q9ZPQ3
		Q9ZPJ8
		Q9ZPI6
		Q9ZPI5
		Q9ZPI1
		Q9ZPH9
		Q9ZPH2
		Q9ZPF5
		Q9ZPE9
		Q9ZPE7
		Q9ZPE4
		Q9ZP59
		Q9ZP54
		Q9ZP16
		Q9ZP06
		Q9ZNZ7
		Q9ZNX9
		Q9ZNW0
		Q9ZNV9
		Q9ZNV8
		Q9ZNV4
		Q9ZNU9
		Q9ZNU8
		Q9ZNU5
		Q9ZNU3
		Q9ZNU2
		Q9ZNT7
		Q9ZNT1
		Q9ZNT0
		Q9ZNS6
		Q9ZNS2
		Q9ZNS0
		Q9ZNR6
		Q9ZNR0
		Q9ZNQ8
		Q9ZNQ7
		Q9ZNQ5
		Q9XQC7
		Q9XJ36
		Q9XJ35
		Q9XJ27
		Q9XIW0
		Q9XIS1
		Q9XIR9
		Q9XIR1
		Q9XIR0
		Q9XIQ7
		Q9XIQ1
		Q9XIP8
		Q9XIP7
		Q9XIN8
		Q9XIN6
		Q9XIN3
		Q9XIM8
		Q9XIM7
		Q9XIM6
		Q9XIM2
		Q9XIM0
		Q9XIL9
		Q9XIL6
		Q9XIL5
		Q9XIK6
		Q9XIK4
		Q9XIK3
		Q9XIK0
		Q9XIJ5
		Q9XIJ0
		Q9XII1
		Q9XIG2
		Q9XIG1
		Q9XIF8
		Q9XIF7
		Q9XIF2
		Q9XIE6
		Q9XIE4
		Q9XIE3
		Q9XIE2
		Q9XIE0
		Q9XID9
		Q9XID7
		Q9XID3
		Q9XID1
		Q9XID0
		Q9XIC7
		Q9XIC5
		Q9XIC4
		Q9XIB8
		Q9XIB7
		Q9XIB6
		Q9XIB5
		Q9XIB3
		Q9XIB2
		Q9XIA9
		Q9XIA7
		Q9XIA6
		Q9XIA4
		Q9XIA2
		Q9XI99
		Q9XI98
		Q9XI94
		Q9XI93
		Q9XI91
		Q9XI90
		Q9XI89
		Q9XI87
		Q9XI84
		Q9XI82
		Q9XI76
		Q9XI75
		Q9XI74
		Q9XI68
		Q9XI67
		Q9XI60
		Q9XI57
		Q9XI55
		Q9XI47
		Q9XI46
		Q9XI45
		Q9XI42
		Q9XI36
		Q9XI32
		Q9XI29
		Q9XI28
		Q9XI22
		Q9XI21
		Q9XI20
		Q9XI19
		Q9XI12
		Q9XI11
		Q9XI10
		Q9XI07
		Q9XI05
		Q9XI02
		Q9XI00
		Q9XHZ8
		Q9XHZ7
		Q9XHZ3
		Q9XH75
		Q9XH48
		Q9XGZ9
		Q9XGZ8
		Q9XGZ3
		Q9XGZ2
		Q9XGZ0
		Q9XGY4
		Q9XGX9
		Q9XGX0
		Q9XGW1
		Q9XGU0
		Q9XGR4
		Q9XGN1
		Q9XGM8
		Q9XGM3
		Q9XGM2
		Q9XFT3
		Q9XFS7
		Q9XFR6
		Q9XFI1
		Q9XFH9
		Q9XFH8
		Q9XFH4
		Q9XFD1
		Q9XFB1
		Q9XFB0
		Q9XF92
		Q9XF91
		Q9XF89
		Q9XF88
		Q9XF87
		Q9XF57
		Q9XF50
		Q9XF43
		Q9XES1
		Q9XER9
		Q9XEF2
		Q9XEF0
		Q9XEE6
		Q9XEE4
		Q9XED8
		Q9XEC6
		Q9XEC4
		Q9XEB5
		Q9XEA1
		Q9XEA0
		Q9XE98
		Q9T0P4
		Q9T0L2
		Q9T0K8
		Q9T0K7
		Q9T0K5
		Q9T0K4
		Q9T0J3
		Q9T0J2
		Q9T0I9
		Q9T0I8
		Q9T0I5
		Q9T0H6
		Q9T0H4
		Q9T0H2
		Q9T0H1
		Q9T0G7
		Q9T0G2
		Q9T0G1
		Q9T0F7
		Q9T0F4
		Q9T0E8
		Q9T0D6
		Q9T0D3
		Q9T0D0
		Q9T0B9
		Q9T0A6
		Q9T0A4
		Q9T0A3
		Q9T0A2
		Q9T0A0
		Q9T096
		Q9T095
		Q9T093
		Q9T090
		Q9T081
		Q9T080
		Q9T076
		Q9T075
		Q9T069
		Q9T068
		Q9T062
		Q9T058
		Q9T053
		Q9T052
		Q9T051
		Q9T042
		Q9T041
		Q9T038
		Q9T037
		Q9T034
		Q9T033
		Q9T031
		Q9T030
		Q9T028
		Q9T024
		Q9T023
		Q9T017
		Q9T014
		Q9T012
		Q9T003
		Q9SZZ8
		Q9SZZ6
		Q9SZZ4
		Q9SZY7
		Q9SZY5
		Q9SZY4
		Q9SZX9
		Q9SZW7
		Q9SZW6
		Q9SZW4
		Q9SZW3
		Q9SZV5
		Q9SZV4
		Q9SZV3
		Q9SZV2
		Q9SZV0
		Q9SZU7
		Q9SZU4
		Q9SZU1
		Q9SZT8
		Q9SZT7
		Q9SZT4
		Q9SZR6
		Q9SZR5
		Q9SZR3
		Q9SZR1
		Q9SZR0
		Q9SZQ8
		Q9SZQ5
		Q9SZQ2
		Q9SZP6
		Q9SZP4
		Q9SZP1
		Q9SZN7
		Q9SZN1
		Q9SZM3
		Q9SZM1
		Q9SZL8
		Q9SZL7
		Q9SZL6
		Q9SZL5
		Q9SZK4
		Q9SZK1
		Q9SZJ5
		Q9SZJ2
		Q9SZI9
		Q9SZI6
		Q9SZI4
		Q9SZI2
		Q9SZI0
		Q9SZH4
		Q9SZH0
		Q9SZG0
		Q9SZF8
		Q9SZF7
		Q9SZF3
		Q9SZE9
		Q9SZE8
		Q9SZE4
		Q9SZE2
		Q9SZE1
		Q9SZE0
		Q9SZD6
		Q9SZD5
		Q9SZD4
		Q9SZD3
		Q9SZD2
		Q9SZD1
		Q9SZB9
		Q9SZB7
		Q9SZB2
		Q9SZA4
		Q9SZA3
		Q9SZ98
		Q9SZ96
		Q9SZ92
		Q9SZ91
		Q9SZ83
		Q9SZ77
		Q9SZ69
		Q9SZ66
		Q9SZ65
		Q9SZ63
		Q9SZ58
		Q9SZ56
		Q9SZ54
		Q9SZ53
		Q9SZ52
		Q9SZ51
		Q9SZ44
		Q9SZ42
		Q9SZ41
		Q9SZ34
		Q9SZ30
		Q9SZ21
		Q9SZ15
		Q9SZ13
		Q9SZ11
		Q9SZ10
		Q9SZ05
		Q9SYZ9
		Q9SYZ4
		Q9SYZ0
		Q9SYY4
		Q9SYX2
		Q9SYX1
		Q9SYW8
		Q9SYU4
		Q9SYT0
		Q9SYS6
		Q9SYQ8
		Q9SYQ0
		Q9SYP2
		Q9SYP1
		Q9SYN7
		Q9SYN6
		Q9SYN5
		Q9SYM9
		Q9SYM7
		Q9SYM5
		Q9SYM4
		Q9SYM2
		Q9SYM1
		Q9SYL9
		Q9SYL7
		Q9SYL6
		Q9SYL0
		Q9SYK9
		Q9SYK5
		Q9SYK1
		Q9SYK0
		Q9SYJ3
		Q9SYJ2
		Q9SYI9
		Q9SYI8
		Q9SYI5
		Q9SYH9
		Q9SYH4
		Q9SYH3
		Q9SYH2
		Q9SYH1
		Q9SYH0
		Q9SYG9
		Q9SYG8
		Q9SYG7
		Q9SYG5
		Q9SYG4
		Q9SYG2
		Q9SYG1
		Q9SYE2
		Q9SYD8
		Q9SYD6
		Q9SYB9
		Q9SYB8
		Q9SYB5
		Q9SYB4
		Q9SYB2
		Q9SYB0
		Q9SYA9
		Q9SYA0
		Q9SY97
		Q9SY90
		Q9SY89
		Q9SY88
		Q9SY77
		Q9SY76
		Q9SY75
		Q9SY74
		Q9SY73
		Q9SY70
		Q9SY69
		Q9SY66
		Q9SY65
		Q9SY60
		Q9SY59
		Q9SY57
		Q9SY56
		Q9SY55
		Q9SY38
		Q9SY29
		Q9SY14
		Q9SY09
		Q9SY07
		Q9SY05
		Q9SY03
		Q9SY02
		Q9SY00
		Q9SXZ2
		Q9SXY0
		Q9SXS7
		Q9SXS2
		Q9SXP7
		Q9SXL4
		Q9SXJ7
		Q9SXJ6
		Q9SXH3
		Q9SXE9
		Q9SXE7
		Q9SXE6
		Q9SXE5
		Q9SXE1
		Q9SXD8
		Q9SXD5
		Q9SXD1
		Q9SXC9
		Q9SXC8
		Q9SXC7
		Q9SXC4
		Q9SXC1
		Q9SXC0
		Q9SXB7
		Q9SXA7
		Q9SXA6
		Q9SXA5
		Q9SXA1
		Q9SX99
		Q9SX98
		Q9SX97
		Q9SX96
		Q9SX86
		Q9SX83
		Q9SX80
		Q9SX79
		Q9SX77
		Q9SX76
		Q9SX67
		Q9SX65
		Q9SX62
		Q9SX53
		Q9SX52
		Q9SX45
		Q9SX33
		Q9SX31
		Q9SX29
		Q9SX28
		Q9SX27
		Q9SX25
		Q9SX20
		Q9SWX9
		Q9SWW6
		Q9SWS1
		Q9SWI1
		Q9SWH5
		Q9SWH4
		Q9SWG3
		Q9SWG0
		Q9SWE5
		Q9SWA6
		Q9SW95
		Q9SW67
		Q9SW63
		Q9SW57
		Q9SW55
		Q9SW54
		Q9SW48
		Q9SW44
		Q9SW43
		Q9SW42
		Q9SW40
		Q9SW34
		Q9SW33
		Q9SW27
		Q9SW24
		Q9SW23
		Q9SW21
		Q9SW12
		Q9SW07
		Q9SW05
		Q9SVZ8
		Q9SVZ6
		Q9SVZ0
		Q9SVY5
		Q9SVY1
		Q9SVY0
		Q9SVX8
		Q9SVX5
		Q9SVW8
		Q9SVW7
		Q9SVV6
		Q9SVU5
		Q9SVU4
		Q9SVU0
		Q9SVT8
		Q9SVT5
		Q9SVS7
		Q9SVS3
		Q9SVS1
		Q9SVS0
		Q9SVR1
		Q9SVR0
		Q9SVQ9
		Q9SVQ1
		Q9SVP7
		Q9SVN5
		Q9SVN2
		Q9SVM9
		Q9SVM0
		Q9SVL9
		Q9SVL6
		Q9SVL1
		Q9SVL0
		Q9SVK9
		Q9SVJ9
		Q9SVJ5
		Q9SVH3
		Q9SVH0
		Q9SVG9
		Q9SVG5
		Q9SVG4
		Q9SVG3
		Q9SVG0
		Q9SVF5
		Q9SVF3
		Q9SVF2
		Q9SVE7
		Q9SVE5
		Q9SVD7
		Q9SVD6
		Q9SVD5
		Q9SVD1
		Q9SVD0
		Q9SVC9
		Q9SVC8
		Q9SVC6
		Q9SVC4
		Q9SVC2
		Q9SVB9
		Q9SVB0
		Q9SVA7
		Q9SVA6
		Q9SVA5
		Q9SVA3
		Q9SVA1
		Q9SV98
		Q9SV93
		Q9SV91
		Q9SV88
		Q9SV83
		Q9SV79
		Q9SV72
		Q9SV71
		Q9SV70
		Q9SV69
		Q9SV68
		Q9SV64
		Q9SV55
		Q9SV46
		Q9SV43
		Q9SV41
		Q9SV37
		Q9SV31
		Q9SV28
		Q9SV26
		Q9SV25
		Q9SV23
		Q9SV21
		Q9SV20
		Q9SV19
		Q9SV15
		Q9SV14
		Q9SV13
		Q9SV11
		Q9SV09
		Q9SV07
		Q9SV06
		Q9SV05
		Q9SV00
		Q9SUZ8
		Q9SUZ7
		Q9SUZ4
		Q9SUY2
		Q9SUY0
		Q9SUX0
		Q9SUW7
		Q9SUW6
		Q9SUW4
		Q9SUW3
		Q9SUW2
		Q9SUW1
		Q9SUV2
		Q9SUV1
		Q9SUU7
		Q9SUU5
		Q9SUU4
		Q9SUT9
		Q9SUT5
		Q9SUT4
		Q9SUT2
		Q9SUT1
		Q9SUS9
		Q9SUS5
		Q9SUS4
		Q9SUS3
		Q9SUS1
		Q9SUR9
		Q9SUR6
		Q9SUR3
		Q9SUR0
		Q9SUQ9
		Q9SUQ8
		Q9SUQ4
		Q9SUQ3
		Q9SUQ2
		Q9SUP6
		Q9SUP5
		Q9SUP3
		Q9SUN5
		Q9SUN3
		Q9SUM3
		Q9SUM1
		Q9SUL7
		Q9SUL1
		Q9SUK9
		Q9SUK8
		Q9SUK6
		Q9SUK4
		Q9SUJ1
		Q9SUI7
		Q9SUI6
		Q9SUI5
		Q9SUI4
		Q9SUI2
		Q9SUI0
		Q9SUH8
		Q9SUH6
		Q9SUH5
		Q9SUH1
		Q9SUG8
		Q9SUG7
		Q9SUF9
		Q9SUF6
		Q9SUF1
		Q9SUE9
		Q9SUE8
		Q9SUE7
		Q9SUE3
		Q9SUE0
		Q9SUD8
		Q9SUD4
		Q9SUC9
		Q9SUC6
		Q9SUC5
		Q9SUC4
		Q9SUC0
		Q9SUA3
		Q9SUA1
		Q9SU98
		Q9SU94
		Q9SU93
		Q9SU92
		Q9SU91
		Q9SU89
		Q9SU88
		Q9SU86
		Q9SU83
		Q9SU82
		Q9SU81
		Q9SU79
		Q9SU78
		Q9SU71
		Q9SU70
		Q9SU69
		Q9SU67
		Q9SU63
		Q9SU58
		Q9SU57
		Q9SU56
		Q9SU50
		Q9SU40
		Q9SU36
		Q9SU35
		Q9SU34
		Q9SU33
		Q9SU31
		Q9SU30
		Q9SU29
		Q9SU27
		Q9SU25
		Q9SU24
		Q9SU17
		Q9SU16
		Q9SU15
		Q9SU14
		Q9SU13
		Q9STZ3
		Q9STZ2
		Q9STY8
		Q9STY7
		Q9STY6
		Q9STY5
		Q9STY3
		Q9STY0
		Q9STX3
		Q9STX2
		Q9STX1
		Q9STX0
		Q9STW8
		Q9STW6
		Q9STW5
		Q9STW2
		Q9STW1
		Q9STV7
		Q9STV1
		Q9STV0
		Q9STU5
		Q9STU3
		Q9STT5
		Q9STT3
		Q9STT2
		Q9STT1
		Q9STS9
		Q9STS7
		Q9STS3
		Q9STS1
		Q9STR3
		Q9STR1
		Q9STP8
		Q9STP4
		Q9STP2
		Q9STN8
		Q9STM6
		Q9STM4
		Q9STM3
		Q9STM1
		Q9STL9
		Q9STL5
		Q9STL2
		Q9STL1
		Q9STK8
		Q9STK6
		Q9STK5
		Q9STJ8
		Q9STI8
		Q9STI7
		Q9STI6
		Q9STI1
		Q9STI0
		Q9STH7
		Q9STH2
		Q9STH1
		Q9STG9
		Q9STG7
		Q9STG6
		Q9STG5
		Q9STG4
		Q9STG2
		Q9STG0
		Q9STF9
		Q9STF3
		Q9STF2
		Q9STE8
		Q9STE1
		Q9ST43
		Q9SSW2
		Q9SST1
		Q9SSS9
		Q9SSS7
		Q9SSS6
		Q9SSR6
		Q9SSR4
		Q9SSR2
		Q9SSR1
		Q9SSQ9
		Q9SSQ7
		Q9SSQ4
		Q9SSP9
		Q9SSP7
		Q9SSP6
		Q9SSP5
		Q9SSP4
		Q9SSN6
		Q9SSN5
		Q9SSN4
		Q9SSN2
		Q9SSM4
		Q9SSM3
		Q9SSL9
		Q9SSL1
		Q9SSL0
		Q9SSK5
		Q9SSK4
		Q9SSK1
		Q9SSJ8
		Q9SSJ7
		Q9SSJ0
		Q9SSG6
		Q9SSG5
		Q9SSG3
		Q9SSG2
		Q9SSF9
		Q9SSF8
		Q9SSF1
		Q9SSE9
		Q9SSE7
		Q9SSE5
		Q9SSD7
		Q9SSD6
		Q9SSD3
		Q9SSD2
		Q9SSD1
		Q9SSC7
		Q9SSC6
		Q9SSC1
		Q9SSC0
		Q9SSB8
		Q9SSB5
		Q9SSA7
		Q9SSA4
		Q9SS97
		Q9SS96
		Q9SS95
		Q9SS94
		Q9SS90
		Q9SS89
		Q9SS87
		Q9SS83
		Q9SS82
		Q9SS81
		Q9SS80
		Q9SS79
		Q9SS69
		Q9SS68
		Q9SS61
		Q9SS60
		Q9SS53
		Q9SS48
		Q9SS47
		Q9SS45
		Q9SS40
		Q9SS37
		Q9SS33
		Q9SS31
		Q9SS17
		Q9SS04
		Q9SS03
		Q9SS00
		Q9SRZ8
		Q9SRZ7
		Q9SRZ6
		Q9SRZ3
		Q9SRY5
		Q9SRY4
		Q9SRY3
		Q9SRY1
		Q9SRX9
		Q9SRX6
		Q9SRX5
		Q9SRX3
		Q9SRX2
		Q9SRW9
		Q9SRW7
		Q9SRW1
		Q9SRW0
		Q9SRV9
		Q9SRV5
		Q9SRV1
		Q9SRU7
		Q9SRT8
		Q9SRT7
		Q9SRT4
		Q9SRT3
		Q9SRT2
		Q9SRT1
		Q9SRS9
		Q9SRS6
		Q9SRS5
		Q9SRS3
		Q9SRS2
		Q9SRR8
		Q9SRR2
		Q9SRR1
		Q9SRR0
		Q9SRQ8
		Q9SRQ7
		Q9SRQ6
		Q9SRQ3
		Q9SRQ1
		Q9SRQ0
		Q9SRP6
		Q9SRN6
		Q9SRN4
		Q9SRN1
		Q9SRN0
		Q9SRM8
		Q9SRM5
		Q9SRM0
		Q9SRL8
		Q9SRL7
		Q9SRL6
		Q9SRL5
		Q9SRL4
		Q9SRL3
		Q9SRK7
		Q9SRK5
		Q9SRI3
		Q9SRI2
		Q9SRI1
		Q9SRH9
		Q9SRH7
		Q9SRH6
		Q9SRH5
		Q9SRG3
		Q9SRE6
		Q9SRE5
		Q9SRE4
		Q9SRE0
		Q9SRD9
		Q9SRD5
		Q9SRD4
		Q9SR97
		Q9SR96
		Q9SR93
		Q9SR92
		Q9SR91
		Q9SR89
		Q9SR87
		Q9SR86
		Q9SR82
		Q9SR79
		Q9SR77
		Q9SR73
		Q9SR71
		Q9SR70
		Q9SR62
		Q9SR52
		Q9SR43
		Q9SR37
		Q9SR36
		Q9SR33
		Q9SR32
		Q9SR23
		Q9SR22
		Q9SR19
		Q9SR18
		Q9SR13
		Q9SR12
		Q9SR09
		Q9SR07
		Q9SR06
		Q9SR03
		Q9SR02
		Q9SR01
		Q9SR00
		Q9SQZ9
		Q9SQZ1
		Q9SQY7
		Q9SQX9
		Q9SQV1
		Q9SQV0
		Q9SQU6
		Q9SQU4
		Q9SQU1
		Q9SQT8
		Q9SQT7
		Q9SQT5
		Q9SQR8
		Q9SQR5
		Q9SQR4
		Q9SQR3
		Q9SQR2
		Q9SQR1
		Q9SQQ6
		Q9SQQ5
		Q9SQN2
		Q9SQK3
		Q9SQI8
		Q9SQH6
		Q9SQG2
		Q9SPU7
		Q9SPL2
		Q9SPK5
		Q9SPK4
		Q9SPG7
		Q9SPG5
		Q9SPG2
		Q9SPE6
		Q9SPE5
		Q9SP35
		Q9SP32
		Q9SP08
		Q9SP02
		Q9SNV9
		Q9SNE5
		Q9SNE0
		Q9SND9
		Q9SND3
		Q9SNC6
		Q9SNC4
		Q9SNC3
		Q9SNC0
		Q9SNB9
		Q9SNB8
		Q9SNB7
		Q9SNB6
		Q9SNB5
		Q9SNB4
		Q9SNB1
		Q9SNA0
		Q9SN96
		Q9SN95
		Q9SN94
		Q9SN90
		Q9SN89
		Q9SN88
		Q9SN87
		Q9SN86
		Q9SN85
		Q9SN84
		Q9SN80
		Q9SN79
		Q9SN78
		Q9SN77
		Q9SN74
		Q9SN73
		Q9SN68
		Q9SN67
		Q9SN52
		Q9SN46
		Q9SN43
		Q9SN39
		Q9SN38
		Q9SN35
		Q9SN29
		Q9SN28
		Q9SN26
		Q9SN23
		Q9SN19
		Q9SN17
		Q9SN13
		Q9SN12
		Q9SN11
		Q9SN10
		Q9SN06
		Q9SMZ9
		Q9SMZ3
		Q9SMZ2
		Q9SMY8
		Q9SMY7
		Q9SMX9
		Q9SMX5
		Q9SMX4
		Q9SMX3
		Q9SMX1
		Q9SMW7
		Q9SMV7
		Q9SMU8
		Q9SMU4
		Q9SMU2
		Q9SMT7
		Q9SMT6
		Q9SMS0
		Q9SMR9
		Q9SMR7
		Q9SMR5
		Q9SMR4
		Q9SMR2
		Q9SMR1
		Q9SMQ6
		Q9SMP5
		Q9SMP3
		Q9SMP2
		Q9SMP0
		Q9SMN3
		Q9SMN1
		Q9SMN0
		Q9SMM8
		Q9SMM7
		Q9SMM5
		Q9SM23
		Q9SM08
		Q9SM02
		Q9SLV3
		Q9SLV0
		Q9SLU9
		Q9SLU2
		Q9SLT9
		Q9SLT8
		Q9SLT5
		Q9SLN1
		Q9SLN0
		Q9SLM4
		Q9SLL7
		Q9SLL2
		Q9SLK2
		Q9SLK0
		Q9SLJ2
		Q9SLI8
		Q9SLI4
		Q9SLI2
		Q9SLH3
		Q9SLH0
		Q9SLG9
		Q9SLG8
		Q9SLG0
		Q9SLF3
		Q9SLF1
		Q9SLE4
		Q9SLD9
		Q9SLD2
		Q9SLD0
		Q9SLC8
		Q9SLC7
		Q9SLC6
		Q9SLC2
		Q9SLC0
		Q9SLB9
		Q9SLA8
		Q9SLA7
		Q9SLA6
		Q9SLA4
		Q9SLA2
		Q9SLA1
		Q9SL96
		Q9SL95
		Q9SL94
		Q9SL92
		Q9SL91
		Q9SL90
		Q9SL83
		Q9SL79
		Q9SL76
		Q9SL70
		Q9SL67
		Q9SL56
		Q9SL49
		Q9SL48
		Q9SL47
		Q9SL46
		Q9SL45
		Q9SL43
		Q9SL42
		Q9SL41
		Q9SL29
		Q9SL23
		Q9SL15
		Q9SL13
		Q9SL08
		Q9SL05
		Q9SL02
		Q9SKZ5
		Q9SKZ3
		Q9SKZ2
		Q9SKZ1
		Q9SKZ0
		Q9SKY9
		Q9SKY8
		Q9SKY5
		Q9SKY2
		Q9SKX9
		Q9SKX8
		Q9SKX1
		Q9SKU8
		Q9SKU6
		Q9SKU2
		Q9SKU1
		Q9SKT8
		Q9SKT6
		Q9SKT4
		Q9SKT3
		Q9SKT0
		Q9SKS9
		Q9SKS8
		Q9SKS7
		Q9SKR7
		Q9SKR5
		Q9SKR2
		Q9SKQ4
		Q9SKQ0
		Q9SKP9
		Q9SKP5
		Q9SKP4
		Q9SKP3
		Q9SKP2
		Q9SKN7
		Q9SKN3
		Q9SKN2
		Q9SKN1
		Q9SKN0
		Q9SKM9
		Q9SKM7
		Q9SKL4
		Q9SKK4
		Q9SKK0
		Q9SKJ7
		Q9SKJ6
		Q9SKI3
		Q9SKI2
		Q9SKI0
		Q9SKH9
		Q9SKH2
		Q9SKG5
		Q9SKF0
		Q9SKE0
		Q9SKD9
		Q9SKD8
		Q9SKD7
		Q9SKD6
		Q9SKD3
		Q9SKD0
		Q9SKC5
		Q9SKC1
		Q9SKB8
		Q9SKB7
		Q9SKB6
		Q9SKB2
		Q9SKA5
		Q9SKA3
		Q9SK99
		Q9SK96
		Q9SK92
		Q9SK91
		Q9SK86
		Q9SK84
		Q9SK82
		Q9SK77
		Q9SK74
		Q9SK71
		Q9SK69
		Q9SK61
		Q9SK50
		Q9SK49
		Q9SK47
		Q9SK46
		Q9SK36
		Q9SK34
		Q9SK32
		Q9SK27
		Q9SK22
		Q9SK10
		Q9SK08
		Q9SK03
		Q9SK01
		Q9SJZ7
		Q9SJZ6
		Q9SJZ3
		Q9SJZ2
		Q9SJY7
		Q9SJY5
		Q9SJY4
		Q9SJX7
		Q9SJX1
		Q9SJW9
		Q9SJW7
		Q9SJW6
		Q9SJW3
		Q9SJW0
		Q9SJV8
		Q9SJV7
		Q9SJV6
		Q9SJV5
		Q9SJV1
		Q9SJV0
		Q9SJU9
		Q9SJU8
		Q9SJU5
		Q9SJU0
		Q9SJT9
		Q9SJT7
		Q9SJT4
		Q9SJT1
		Q9SJS8
		Q9SJR5
		Q9SJR4
		Q9SJR3
		Q9SJR2
		Q9SJQ9
		Q9SJQ8
		Q9SJQ6
		Q9SJQ5
		Q9SJQ1
		Q9SJQ0
		Q9SJP9
		Q9SJP2
		Q9SJN8
		Q9SJN3
		Q9SJN2
		Q9SJM9
		Q9SJM8
		Q9SJM7
		Q9SJM6
		Q9SJM4
		Q9SJM3
		Q9SJM1
		Q9SJL8
		Q9SJL4
		Q9SJL2
		Q9SJL0
		Q9SJK9
		Q9SJJ5
		Q9SJJ3
		Q9SJI9
		Q9SJI8
		Q9SJI7
		Q9SJI1
		Q9SJI0
		Q9SJH9
		Q9SJH8
		Q9SJH6
		Q9SJH0
		Q9SJG9
		Q9SJG8
		Q9SJG7
		Q9SJG6
		Q9SJG2
		Q9SJF3
		Q9SJF1
		Q9SJE2
		Q9SJE1
		Q9SJD5
		Q9SJD4
		Q9SJC4
		Q9SJB9
		Q9SJB4
		Q9SJA6
		Q9SJA2
		Q9SJ96
		Q9SJ89
		Q9SJ85
		Q9SJ81
		Q9SJ74
		Q9SJ73
		Q9SJ68
		Q9SJ66
		Q9SJ62
		Q9SJ60
		Q9SJ56
		Q9SJ54
		Q9SJ50
		Q9SJ45
		Q9SJ44
		Q9SJ41
		Q9SJ40
		Q9SJ36
		Q9SJ35
		Q9SJ31
		Q9SJ22
		Q9SJ20
		Q9SJ16
		Q9SJ13
		Q9SJ12
		Q9SJ11
		Q9SJ04
		Q9SJ03
		Q9SJ02
		Q9SIZ9
		Q9SIZ5
		Q9SIZ4
		Q9SIZ3
		Q9SIY7
		Q9SIY5
		Q9SIY3
		Q9SIY2
		Q9SIX2
		Q9SIX1
		Q9SIW3
		Q9SIW2
		Q9SIW1
		Q9SIV9
		Q9SIV6
		Q9SIV2
		Q9SIV0
		Q9SIU8
		Q9SIU5
		Q9SIU2
		Q9SIU0
		Q9SIT7
		Q9SIT6
		Q9SIT1
		Q9SIS7
		Q9SIS3
		Q9SIS2
		Q9SIR8
		Q9SIR5
		Q9SIQ8
		Q9SIP7
		Q9SIP1
		Q9SIP0
		Q9SIN7
		Q9SIN5
		Q9SIN2
		Q9SIN1
		Q9SIM9
		Q9SIM4
		Q9SIM1
		Q9SIL9
		Q9SIL6
		Q9SIL5
		Q9SIL4
		Q9SIL3
		Q9SIK7
		Q9SIK4
		Q9SIK3
		Q9SIJ7
		Q9SIJ6
		Q9SIJ5
		Q9SII9
		Q9SII8
		Q9SII5
		Q9SII4
		Q9SII1
		Q9SIH5
		Q9SIH2
		Q9SIH1
		Q9SIH0
		Q9SIG9
		Q9SIF5
		Q9SIE7
		Q9SIE4
		Q9SIE3
		Q9SIE1
		Q9SIE0
		Q9SID9
		Q9SID3
		Q9SID2
		Q9SID1
		Q9SID0
		Q9SIC9
		Q9SIC8
		Q9SIC4
		Q9SIB9
		Q9SIB6
		Q9SIB5
		Q9SIB2
		Q9SI97
		Q9SI96
		Q9SI93
		Q9SI85
		Q9SI78
		Q9SI77
		Q9SI75
		Q9SI74
		Q9SI72
		Q9SI67
		Q9SI64
		Q9SI62
		Q9SI61
		Q9SI60
		Q9SI58
		Q9SI54
		Q9SI53
		Q9SI52
		Q9SI36
		Q9SI32
		Q9SI20
		Q9SI19
		Q9SI16
		Q9SI13
		Q9SI09
		Q9SI07
		Q9SHZ8
		Q9SHZ5
		Q9SHZ3
		Q9SHY8
		Q9SHY3
		Q9SHX3
		Q9SHU9
		Q9SHU7
		Q9SHU5
		Q9SHU4
		Q9SHS8
		Q9SHS2
		Q9SHR7
		Q9SHQ6
		Q9SHP6
		Q9SHP5
		Q9SHP4
		Q9SHP0
		Q9SHM1
		Q9SHL8
		Q9SHL7
		Q9SHL4
		Q9SHK2
		Q9SHJ8
		Q9SHJ6
		Q9SHJ5
		Q9SHJ3
		Q9SHJ0
		Q9SHI9
		Q9SHI7
		Q9SHI2
		Q9SHI1
		Q9SHI0
		Q9SHH8
		Q9SHH6
		Q9SHH1
		Q9SHH0
		Q9SHG8
		Q9SHG7
		Q9SHG6
		Q9SHF3
		Q9SHF2
		Q9SHE9
		Q9SHE8
		Q9SHE7
		Q9SHD3
		Q9SHC8
		Q9SHB0
		Q9SH93
		Q9SH87
		Q9SH69
		Q9SH61
		Q9SH55
		Q9SH42
		Q9SH37
		Q9SH36
		Q9SH26
		Q9SH22
		Q9SH14
		Q9SH08
		Q9SGZ8
		Q9SGZ7
		Q9SGZ5
		Q9SGY2
		Q9SGW9
		Q9SGW6
		Q9SGW5
		Q9SGW3
		Q9SGU9
		Q9SGU7
		Q9SGU2
		Q9SGT7
		Q9SGT0
		Q9SGS5
		Q9SGS4
		Q9SGS2
		Q9SGS1
		Q9SGR6
		Q9SGQ0
		Q9SGP9
		Q9SGP6
		Q9SGP2
		Q9SGN8
		Q9SGN6
		Q9SGJ0
		Q9SGI5
		Q9SGI3
[truncated: 15,626 more rows]
