# Supplementary material for: NeVOmics: An Enrichment Tool for Gene Ontology and Functional Network Analysis and Visualization of Data from OMICs Technologies
Source: Genes (Basel). 2018 Nov 23;9(12):569. doi: 10.3390/genes9120569 (PMC6316660; doi:10.3390/genes9120569)
Supplement: Supplementary file 1 [file genes-09-00569-s001.zip › Supplementary_Material/File_2.tsv]

Q9ZPX5	2.283249841	Q9ZWT2
Q9SUX0	1.200548371	Q9ZWT1
Q9SUW7	1.625900075	Q9ZWM9
Q9SR86	1.034543515	Q9ZWJ9
Q9SKX9	1.350617878	Q9ZWI7
Q9SIG9	1.660163568	Q9ZWG1
Q9S7A9	1.205610687	Q9ZWC8
Q9M9U2	1.692528152	Q9ZWC6
Q9LZD2	1.463064852	Q9ZWC4
Q9LIM9	1.338203525	Q9ZWC0
Q9FN52	1.065049151	Q9ZWB4
Q9FM94	1.0845813	Q9ZWB3
Q9FGJ8	1.019242481	Q9ZWA6
Q9FFZ8	1.014887593	Q9ZWA5
Q9C8X2	1.154644947	Q9ZWA4
Q94AH7	1.186152019	Q9ZW89
Q8GXU5	1.120664142	Q9ZW88
Q84NB2	1.887180439	Q9ZW86
Q84MC6	1.152826589	Q9ZW85
Q84MB1	1.472291259	Q9ZW84
Q7Y218	1.65969731	Q9ZW82
Q683D7	4.241409093	Q9ZW80
Q67Z56	1.071667158	Q9ZW76
Q5XEP9	1.054238551	Q9ZW75
Q58T14	1.862739657	Q9ZW74
Q56Y35	1.008695013	Q9ZW72
Q3E6P1	9.054835239	Q9ZW70
Q1PE44	1.119359253	Q9ZW37
Q1G1A4	1.429859832	Q9ZW36
O80638	1.0124839	Q9ZW35
O64610	1.436589245	Q9ZW34
O24658	2.015083575	Q9ZW32
O22048	1.652470681	Q9ZW31
F4JXG7	1.04805449	Q9ZW30
F4J6P1	1.381571982	Q9ZW27
F4IXZ4	1.111566877	Q9ZW26
F4INN2	1.281892489	Q9ZW24
F4I7C8	1.149563336	Q9ZW22
F4HUZ8	1.008236781	Q9ZW19
B3LF94	1.219730672	Q9ZW18
A8MQX6	1.359994482	Q9ZW15
Q9ZW82	-1.930595133	Q9ZW14
Q9ZW30	-1.146785359	Q9ZW13
Q9ZW18	-1.833849478	Q9ZW12
Q9ZUY4	-1.275146386	Q9ZW07
Q9ZUW8	-1.933922716	Q9ZW06
Q9ZUN4	-1.494956847	Q9ZW05
Q9ZSI6	-1.225203063	Q9ZW02
Q9ZQ99	-2.210808919	Q9ZW00
Q9XI57	-1.520451836	Q9ZVZ9
Q9SYN6	-1.459410714	Q9ZVY4
Q9SYN5	-1.275996382	Q9ZVX8
Q9SYK9	-2.878957105	Q9ZVX7
Q9SWX9	-3.056989325	Q9ZVX6
Q9SUT2	-1.274565044	Q9ZVX5
Q9SU86	-1.086129913	Q9ZVX4
Q9SU50	-1.294990278	Q9ZVX1
Q9STK6	-1.024411525	Q9ZVX0
Q9STG0	-1.42229109	Q9ZVW2
Q9SRE6	-1.126911183	Q9ZVU8
Q9SQQ5	-1.526064508	Q9ZVU5
Q9SN17	-1.067816242	Q9ZVU4
Q9SMP5	-3.82555995	Q9ZVT9
Q9SL23	-1.473250987	Q9ZVT8
Q9SL13	-1.119444472	Q9ZVT7
Q9SKD6	-1.274249385	Q9ZVT6
Q9SJP2	-1.181142542	Q9ZVT5
Q9SIJ5	-1.449154764	Q9ZVT1
Q9SI72	-2.262982263	Q9ZVT0
Q9SHL8	-1.189350313	Q9ZVS5
Q9SH42	-1.670560381	Q9ZVS4
Q9SGU2	-1.819547522	Q9ZVS2
Q9SGH6	-3.359809266	Q9ZVR7
Q9SGA0	-1.304818063	Q9ZVQ6
Q9SD09	-1.802573766	Q9ZVQ5
Q9SCV8	-1.057722638	Q9ZVQ2
Q9SCS6	-1.216152391	Q9ZVP8
Q9SA68	-1.40991513	Q9ZVP0
Q9S790	-1.012384693	Q9ZVN9
Q9M815	-1.274682168	Q9ZVN4
Q9M3A0	-1.605666148	Q9ZVN2
Q9M329	-1.261385682	Q9ZVL6
Q9M2B3	-1.426366802	Q9ZVL3
Q9M262	-1.042115848	Q9ZVK5
Q9M205	-1.272929721	Q9ZVK1
Q9M198	-1.484850691	Q9ZVJ6
Q9M175	-1.047947959	Q9ZVJ5
Q9M073	-1.795646167	Q9ZVJ4
Q9LZU4	-2.138042271	Q9ZVI9
Q9LZM9	-1.330250606	Q9ZVI7
Q9LZ99	-1.782745178	Q9ZVI6
Q9LYU4	-1.092248743	Q9ZVI3
Q9LYC8	-1.225231661	Q9ZVH8
Q9LY93	-1.710981424	Q9ZVH7
Q9LXL5	-1.279581858	Q9ZVH4
Q9LX93	-1.030719045	Q9ZVH3
Q9LX12	-1.13929891	Q9ZVG8
Q9LW35	-1.516161484	Q9ZVG6
Q9LW27	-1.630364439	Q9ZVF7
Q9LW26	-1.007907119	Q9ZVF6
Q9LVA8	-1.123320945	Q9ZVF4
Q9LVA3	-1.043793356	Q9ZVF1
Q9LUI6	-1.011615454	Q9ZVE7
Q9LUH3	-1.365089147	Q9ZVE0
Q9LUE3	-2.943193891	Q9ZVD5
Q9LUD8	-1.123332852	Q9ZVD2
Q9LTM1	-2.253976722	Q9ZVD1
Q9LTM0	-1.181790912	Q9ZVD0
Q9LTC4	-1.426432722	Q9ZVC9
Q9LS21	-1.217322126	Q9ZVC7
Q9LRV8	-1.307027482	Q9ZVC6
Q9LRQ8	-1.583976857	Q9ZVC3
Q9LRM5	-2.015144896	Q9ZVC2
Q9LRL5	-1.322104451	Q9ZVC0
Q9LRJ9	-1.589829933	Q9ZVB9
Q9LRA9	-1.046461552	Q9ZVB8
Q9LQ31	-1.241880077	Q9ZVB6
Q9LQ29	-1.111023607	Q9ZVB5
Q9LPU5	-1.141325857	Q9ZVA5
Q9LPS9	-1.186412218	Q9ZVA4
Q9LPK6	-1.426829844	Q9ZVA2
Q9LPK5	-1.618701042	Q9ZVA1
Q9LPG3	-1.180155305	Q9ZV93
Q9LP24	-1.085212994	Q9ZV88
Q9LNU1	-1.24787111	Q9ZV87
Q9LNK3	-1.511378092	Q9ZV85
Q9LN60	-1.311312326	Q9ZV71
Q9LK72	-1.546453725	Q9ZV66
Q9LJX1	-1.385840108	Q9ZV57
Q9LJR2	-1.714583187	Q9ZV56
Q9LIR8	-1.027712718	Q9ZV53
Q9LIF4	-1.35974397	Q9ZV52
Q9LFY3	-1.415367771	Q9ZV51
Q9LFH0	-2.246129152	Q9ZV49
Q9LDT0	-1.705407834	Q9ZV48
Q9FZ21	-1.770229736	Q9ZV45
Q9FWX5	-1.620797099	Q9ZV43
Q9FVT9	-1.682306922	Q9ZV42
Q9FRL6	-1.684508768	Q9ZV36
Q9FN94	-1.417663388	Q9ZV34
Q9FN93	-1.347412355	Q9ZV27
Q9FN04	-1.283579602	Q9ZV25
Q9FMQ5	-1.593683434	Q9ZV24
Q9FMD9	-1.613964646	Q9ZV19
Q9FMA5	-2.05575271	Q9ZV18
Q9FLN8	-1.056616182	Q9ZV07
Q9FLI0	-1.852475585	Q9ZV06
Q9FLA7	-1.330691882	Q9ZV05
Q9FKW2	-1.959957984	Q9ZUZ6
Q9FKU8	-1.251167698	Q9ZUZ3
Q9FKP1	-1.007398519	Q9ZUZ2
Q9FKK9	-1.490135415	Q9ZUZ0
Q9FKD1	-1.762689308	Q9ZUY6
Q9FKA0	-1.794315332	Q9ZUY4
Q9FK81	-1.010829002	Q9ZUY3
Q9FJZ9	-1.902120532	Q9ZUY1
Q9FID6	-1.235760915	Q9ZUX8
Q9FI23	-2.162550679	Q9ZUX7
Q9FH22	-1.435923894	Q9ZUX5
Q9FGS5	-1.062847854	Q9ZUX4
Q9FG72	-1.437101934	Q9ZUX1
Q9FFP9	-1.023465219	Q9ZUX0
Q9FF29	-1.979599993	Q9ZUW8
Q9CAS1	-3.242320984	Q9ZUW3
Q9C9K4	-2.98596097	Q9ZUV6
Q9C938	-1.203555665	Q9ZUV4
Q9C8V0	-1.095492474	Q9ZUV3
Q9C8I6	-1.888228499	Q9ZUV0
Q9C7I3	-2.708886389	Q9ZUU9
Q9C7D4	-1.587299863	Q9ZUU7
Q9C6M5	-1.198255133	Q9ZUU4
Q9C6F2	-1.167760065	Q9ZUU3
Q9C5S8	-1.381438165	Q9ZUU2
Q9C564	-1.267167624	Q9ZUU1
Q9C523	-1.244691251	Q9ZUT9
Q9ASZ9	-1.160608432	Q9ZUT8
Q9ASQ7	-1.602615526	Q9ZUT5
Q94C26	-1.458423992	Q9ZUT4
Q94AL8	-1.680442474	Q9ZUT3
Q94AB5	-1.962798944	Q9ZUT2
Q94A76	-1.120696022	Q9ZUS6
Q949S3	-1.12989332	Q9ZUS1
Q940H3	-1.123123937	Q9ZUR7
Q93ZM2	-1.453794689	Q9ZUQ6
Q93ZA3	-1.517841122	Q9ZUP4
Q93Z81	-2.101507241	Q9ZUP3
Q93Z29	-1.152127773	Q9ZUP2
Q93WU8	-1.28347847	Q9ZUN9
Q93WK6	-3.627058394	Q9ZUN8
Q93WC4	-2.248366998	Q9ZUN5
Q93V62	-1.038979391	Q9ZUN4
Q8W4H9	-1.077157124	Q9ZUN3
Q8W4C2	-1.081652349	Q9ZUM9
Q8W483	-1.665167998	Q9ZUM8
Q8W110	-1.931276991	Q9ZUM2
Q8VZK9	-1.185577199	Q9ZUM1
Q8VZ56	-1.157626374	Q9ZUM0
Q8VYR4	-3.517094684	Q9ZUL7
Q8VY90	-1.262003113	Q9ZUL5
Q8S8E3	-1.586303342	Q9ZUL4
Q8S528	-1.111906945	Q9ZUL3
Q8S3D2	-1.416936538	Q9ZUL1
Q8RXL7	-1.277203572	Q9ZUK9
Q8RXD5	-2.853745011	Q9ZUK6
Q8LPI0	-1.245662162	Q9ZUK3
Q8LGJ5	-1.987074414	Q9ZUJ5
Q8LEN7	-3.131320621	Q9ZUJ3
Q8LDN4	-1.429381632	Q9ZUJ2
Q8LD97	-3.723950906	Q9ZUI7
Q8LD48	-1.868435097	Q9ZUI6
Q8L8T4	-1.115146062	Q9ZUI4
Q8L7G9	-1.010141921	Q9ZUI1
Q8L7B2	-1.725005801	Q9ZUH8
Q8L5A7	-1.530092886	Q9ZUH5
Q8L3R2	-2.665197706	Q9ZUH3
Q8H113	-2.291078338	Q9ZUH1
Q8GZ31	-1.314588901	Q9ZUH0
Q8GYH9	-2.174232263	Q9ZUG9
Q8GYH5	-1.311823146	Q9ZUF6
Q8GXN2	-1.758134742	Q9ZUF4
Q8GW75	-2.713603912	Q9ZUE9
Q8GSI6	-1.092281089	Q9ZUE1
Q84VY3	-1.759073937	Q9ZUC4
Q84VW5	-1.03118417	Q9ZUC2
Q7G8V2	-1.024843423	Q9ZUC1
Q6XPT5	-1.810731903	Q9ZUC0
Q6NPD7	-1.399788521	Q9ZUB7
Q6NMD6	-1.748290026	Q9ZUB2
Q6NKX1	-1.603748318	Q9ZUB1
Q6IDB4	-1.399452798	Q9ZUA3
Q6GKW4	-2.088565335	Q9ZUA2
Q6E267	-1.63415245	Q9ZUA0
Q67ZI9	-1.595601635	Q9ZU99
Q67Y03	-1.547332263	Q9ZU97
Q5S4X4	-1.831946552	Q9ZU96
Q5S4T6	-1.112190589	Q9ZU95
Q570U1	-1.978232921	Q9ZU93
Q56Y32	-1.465596405	Q9ZU92
Q56WN1	-1.508350498	Q9ZU90
Q52K81	-1.351416419	Q9ZU88
Q4V3D6	-2.109290606	Q9ZU86
Q4V3A2	-1.870199882	Q9ZU79
Q42379	-1.016005541	Q9ZU75
Q3E7K4	-1.592145271	Q9ZU72
Q39110	-1.355066066	Q9ZU67
Q39091	-1.721912578	Q9ZU66
Q39086	-1.173241072	Q9ZU52
Q38998	-1.106390825	Q9ZU50
Q38967	-1.304563847	Q9ZU48
Q1PDN6	-1.486852873	Q9ZU46
Q1G3N4	-1.212440976	Q9ZU41
Q1G3M1	-1.183252742	Q9ZU40
Q1G3G9	-1.137533729	Q9ZU38
Q0WTF4	-1.12017917	Q9ZU35
Q0WSW1	-1.361472294	Q9ZU34
Q0WSU5	-1.247058441	Q9ZU32
Q0WRS3	-1.251909701	Q9ZU29
Q0WQW6	-2.724721224	Q9ZU27
Q0WPQ2	-1.189854242	Q9ZU23
Q0IGM2	-1.114872698	Q9ZU12
Q07488	-1.110384803	Q9ZU07
P93017	-1.479526683	Q9ZTZ7
P82280	-1.093668535	Q9ZTX9
P46011	-1.118685828	Q9ZTX8
P42758	-1.23431557	Q9ZTP3
P33157	-1.499190473	Q9ZTA3
P32962	-2.216831138	Q9ZT98
P30187	-1.201091626	Q9ZT96
P25853	-1.593707148	Q9ZT92
P06525	-1.237636767	Q9ZT91
O82647	-2.087959099	Q9ZT87
O82255	-2.721044605	Q9ZT82
O82132	-1.098612256	Q9ZT78
O81905	-1.074263403	Q9ZT73
O81873	-1.706244868	Q9ZT72
O81081	-1.200771448	Q9ZT71
O80940	-1.020246425	Q9ZT50
O80920	-1.04202549	Q9ZT49
O80725	-1.040904376	Q9ZT42
O80533	-1.087790762	Q9ZT16
O80518	-1.840639362	Q9ZSZ8
O80449	-1.82364067	Q9ZSY8
O65785	-1.461453307	Q9ZST4
O64759	-1.575932633	Q9ZSS6
O64637	-3.30731121	Q9ZSP5
O49623	-1.718983272	Q9ZSM8
O49328	-1.287351071	Q9ZSL6
O49255	-1.027775002	Q9ZSK3
O48849	-1.74591892	Q9ZSK2
O48723	-1.740647425	Q9ZSK1
O48711	-1.152667982	Q9ZSJ7
O24603	-1.145961435	Q9ZSJ0
O23018	-3.599395156	Q9ZSI9
O22980	-1.562892404	Q9ZSI6
O22817	-1.35759576	Q9ZSI4
O22159	-1.274588251	Q9ZSI0
O22150	-2.119525918	Q9ZSH7
O22149	-2.021937696	Q9ZSD4
O04551	-1.558156666	Q9ZSB9
F4KD71	-1.120228165	Q9ZSB8
F4KCH3	-1.020824337	Q9ZSB5
F4KCF2	-1.011075837	Q9ZSA8
F4K9C5	-1.095394593	Q9ZSA4
F4K0K7	-1.115174064	Q9ZSA2
F4JZC2	-1.278989189	Q9ZS97
F4JQT1	-1.76417324	Q9ZS88
F4JPT7	-1.453312352	Q9ZRZ8
F4JN02	-1.347037367	Q9ZRW8
F4JLV4	-2.345984854	Q9ZRV4
F4JKK6	-1.432966165	Q9ZRT5
F4JKD9	-2.496058524	Q9ZRT1
F4JI18	-2.276360758	Q9ZRP7
F4JFB9	-1.05298371	Q9ZRF9
F4J8G2	-1.525206602	Q9ZRE2
F4IUF0	-1.232388752	Q9ZRA2
F4IST0	-1.016079498	Q9ZR72
F4IME8	-1.19281806	Q9ZR37
F4IB60	-1.404050183	Q9ZR13
F4I8U6	-1.060542566	Q9ZR12
F4I8R6	-1.112416642	Q9ZR07
F4I819	-1.381886065	Q9ZR04
F4I4E1	-1.890829582	Q9ZR03
F4I397	-1.037162113	Q9ZQZ9
F4HWK9	-1.179969217	Q9ZQZ8
F4HT96	-1.75337305	Q9ZQZ7
F4HS79	-2.628901652	Q9ZQY6
F4HRT7	-1.356347055	Q9ZQX8
D3K0C2	-1.025023579	Q9ZQX6
C0Z2S1	-1.442022858	Q9ZQX4
C0LGK5	-1.574246207	Q9ZQX3
C0LGG3	-1.323166708	Q9ZQR8
B9DHH5	-1.571284808	Q9ZQR5
B9DG91	-2.168880567	Q9ZQQ9
B9DFF6	-1.36629195	Q9ZQQ1
B4G294	-1.240964671	Q9ZQQ0
B3H7G1	-1.08889424	Q9ZQP7
B3H6Q1	-1.317477579	Q9ZQP3
B3H5Q1	-1.147779202	Q9ZQP2
A8MRI9	-1.541429828	Q9ZQP1
A8MQJ6	-1.305372184	Q9ZQN9
		Q9ZQN8
		Q9ZQI9
		Q9ZQI8
		Q9ZQI7
		Q9ZQI3
		Q9ZQH7
		Q9ZQH3
		Q9ZQH2
		Q9ZQH1
		Q9ZQH0
		Q9ZQG9
		Q9ZQG8
		Q9ZQF9
		Q9ZQF5
		Q9ZQF1
		Q9ZQE6
		Q9ZQE5
		Q9ZQD8
		Q9ZQC8
		Q9ZQC7
		Q9ZQC6
		Q9ZQC5
		Q9ZQC0
		Q9ZQB9
		Q9ZQA8
		Q9ZQA1
		Q9ZQ99
		Q9ZQ97
		Q9ZQ95
		Q9ZQ94
		Q9ZQ91
		Q9ZQ89
		Q9ZQ87
		Q9ZQ85
		Q9ZQ83
		Q9ZQ81
		Q9ZQ80
		Q9ZQ78
		Q9ZQ75
		Q9ZQ74
		Q9ZQ71
		Q9ZQ69
		Q9ZQ47
		Q9ZQ46
		Q9ZQ45
		Q9ZQ38
		Q9ZQ31
		Q9ZQ26
		Q9ZQ24
		Q9ZQ19
		Q9ZQ18
		Q9ZQ12
		Q9ZPZ4
		Q9ZPZ0
		Q9ZPY9
		Q9ZPY8
		Q9ZPY7
		Q9ZPY6
		Q9ZPY5
		Q9ZPY2
		Q9ZPY1
		Q9ZPY0
		Q9ZPX9
		Q9ZPX8
		Q9ZPX5
		Q9ZPX2
		Q9ZPX0
		Q9ZPW7
		Q9ZPW5
		Q9ZPW2
		Q9ZPV9
		Q9ZPV8
		Q9ZPV7
		Q9ZPS7
		Q9ZPS3
		Q9ZPR4
		Q9ZPR1
		Q9ZPR0
		Q9ZPQ8
		Q9ZPQ3
		Q9ZPJ8
		Q9ZPI6
		Q9ZPI5
		Q9ZPI1
		Q9ZPH9
		Q9ZPH2
		Q9ZPF5
		Q9ZPE9
		Q9ZPE7
		Q9ZPE4
		Q9ZP59
		Q9ZP54
		Q9ZP16
		Q9ZP06
		Q9ZNZ7
		Q9ZNX9
		Q9ZNW0
		Q9ZNV9
		Q9ZNV8
		Q9ZNV4
		Q9ZNU9
		Q9ZNU8
		Q9ZNU5
		Q9ZNU3
		Q9ZNU2
		Q9ZNT7
		Q9ZNT1
		Q9ZNT0
		Q9ZNS6
		Q9ZNS2
		Q9ZNS0
		Q9ZNR6
		Q9ZNR0
		Q9ZNQ8
		Q9ZNQ7
		Q9ZNQ5
		Q9XQC7
		Q9XJ36
		Q9XJ35
		Q9XJ27
		Q9XIW0
		Q9XIS1
		Q9XIR9
		Q9XIR1
		Q9XIR0
		Q9XIQ7
		Q9XIQ1
		Q9XIP8
		Q9XIP7
		Q9XIN8
		Q9XIN6
		Q9XIN3
		Q9XIM8
		Q9XIM7
		Q9XIM6
		Q9XIM2
		Q9XIM0
		Q9XIL9
		Q9XIL6
		Q9XIL5
		Q9XIK6
		Q9XIK4
		Q9XIK3
		Q9XIK0
		Q9XIJ5
		Q9XIJ0
		Q9XII1
		Q9XIG2
		Q9XIG1
		Q9XIF8
		Q9XIF7
		Q9XIF2
		Q9XIE6
		Q9XIE4
		Q9XIE3
		Q9XIE2
		Q9XIE0
		Q9XID9
		Q9XID7
		Q9XID3
		Q9XID1
		Q9XID0
		Q9XIC7
		Q9XIC5
		Q9XIC4
		Q9XIB8
		Q9XIB7
		Q9XIB6
		Q9XIB5
		Q9XIB3
		Q9XIB2
		Q9XIA9
		Q9XIA7
		Q9XIA6
		Q9XIA4
		Q9XIA2
		Q9XI99
		Q9XI98
		Q9XI94
		Q9XI93
		Q9XI91
		Q9XI90
		Q9XI89
		Q9XI87
		Q9XI84
		Q9XI82
		Q9XI76
		Q9XI75
		Q9XI74
		Q9XI68
		Q9XI67
		Q9XI60
		Q9XI57
		Q9XI55
		Q9XI47
		Q9XI46
		Q9XI45
		Q9XI42
		Q9XI36
		Q9XI32
		Q9XI29
		Q9XI28
		Q9XI22
		Q9XI21
		Q9XI20
		Q9XI19
		Q9XI12
		Q9XI11
		Q9XI10
		Q9XI07
		Q9XI05
		Q9XI02
		Q9XI00
		Q9XHZ8
		Q9XHZ7
		Q9XHZ3
		Q9XH75
		Q9XH48
		Q9XGZ9
		Q9XGZ8
		Q9XGZ3
		Q9XGZ2
		Q9XGZ0
		Q9XGY4
		Q9XGX9
		Q9XGX0
		Q9XGW1
		Q9XGU0
		Q9XGR4
		Q9XGN1
		Q9XGM8
		Q9XGM3
		Q9XGM2
		Q9XFT3
		Q9XFS7
		Q9XFR6
		Q9XFI1
		Q9XFH9
		Q9XFH8
		Q9XFH4
		Q9XFD1
		Q9XFB1
		Q9XFB0
		Q9XF92
		Q9XF91
		Q9XF89
		Q9XF88
		Q9XF87
		Q9XF57
		Q9XF50
		Q9XF43
		Q9XES1
		Q9XER9
		Q9XEF2
		Q9XEF0
		Q9XEE6
		Q9XEE4
		Q9XED8
		Q9XEC6
		Q9XEC4
		Q9XEB5
		Q9XEA1
		Q9XEA0
		Q9XE98
		Q9T0P4
		Q9T0L2
		Q9T0K8
		Q9T0K7
		Q9T0K5
		Q9T0K4
		Q9T0J3
		Q9T0J2
		Q9T0I9
		Q9T0I8
		Q9T0I5
		Q9T0H6
		Q9T0H4
		Q9T0H2
		Q9T0H1
		Q9T0G7
		Q9T0G2
		Q9T0G1
		Q9T0F7
		Q9T0F4
		Q9T0E8
		Q9T0D6
		Q9T0D3
		Q9T0D0
		Q9T0B9
		Q9T0A6
		Q9T0A4
		Q9T0A3
		Q9T0A2
		Q9T0A0
		Q9T096
		Q9T095
		Q9T093
		Q9T090
		Q9T081
		Q9T080
		Q9T076
		Q9T075
		Q9T069
		Q9T068
		Q9T062
		Q9T058
		Q9T053
		Q9T052
		Q9T051
		Q9T042
		Q9T041
		Q9T038
		Q9T037
		Q9T034
		Q9T033
		Q9T031
		Q9T030
		Q9T028
		Q9T024
		Q9T023
		Q9T017
		Q9T014
		Q9T012
		Q9T003
		Q9SZZ8
		Q9SZZ6
		Q9SZZ4
		Q9SZY7
		Q9SZY5
		Q9SZY4
		Q9SZX9
		Q9SZW7
		Q9SZW6
		Q9SZW4
		Q9SZW3
		Q9SZV5
		Q9SZV4
		Q9SZV3
		Q9SZV2
		Q9SZV0
		Q9SZU7
		Q9SZU4
		Q9SZU1
		Q9SZT8
		Q9SZT7
		Q9SZT4
		Q9SZR6
		Q9SZR5
		Q9SZR3
		Q9SZR1
		Q9SZR0
		Q9SZQ8
		Q9SZQ5
		Q9SZQ2
		Q9SZP6
		Q9SZP4
		Q9SZP1
		Q9SZN7
		Q9SZN1
		Q9SZM3
		Q9SZM1
		Q9SZL8
		Q9SZL7
		Q9SZL6
		Q9SZL5
		Q9SZK4
		Q9SZK1
		Q9SZJ5
		Q9SZJ2
		Q9SZI9
		Q9SZI6
		Q9SZI4
		Q9SZI2
		Q9SZI0
		Q9SZH4
		Q9SZH0
		Q9SZG0
		Q9SZF8
		Q9SZF7
		Q9SZF3
		Q9SZE9
		Q9SZE8
		Q9SZE4
		Q9SZE2
		Q9SZE1
		Q9SZE0
		Q9SZD6
		Q9SZD5
		Q9SZD4
		Q9SZD3
		Q9SZD2
		Q9SZD1
		Q9SZB9
		Q9SZB7
		Q9SZB2
		Q9SZA4
		Q9SZA3
		Q9SZ98
		Q9SZ96
		Q9SZ92
		Q9SZ91
		Q9SZ83
		Q9SZ77
		Q9SZ69
		Q9SZ66
		Q9SZ65
		Q9SZ63
		Q9SZ58
		Q9SZ56
		Q9SZ54
		Q9SZ53
		Q9SZ52
		Q9SZ51
		Q9SZ44
		Q9SZ42
		Q9SZ41
		Q9SZ34
		Q9SZ30
		Q9SZ21
		Q9SZ15
		Q9SZ13
		Q9SZ11
		Q9SZ10
		Q9SZ05
		Q9SYZ9
		Q9SYZ4
		Q9SYZ0
		Q9SYY4
		Q9SYX2
		Q9SYX1
		Q9SYW8
		Q9SYU4
		Q9SYT0
		Q9SYS6
		Q9SYQ8
		Q9SYQ0
		Q9SYP2
		Q9SYP1
		Q9SYN7
		Q9SYN6
		Q9SYN5
		Q9SYM9
		Q9SYM7
		Q9SYM5
		Q9SYM4
		Q9SYM2
		Q9SYM1
		Q9SYL9
		Q9SYL7
		Q9SYL6
		Q9SYL0
		Q9SYK9
		Q9SYK5
		Q9SYK1
		Q9SYK0
		Q9SYJ3
		Q9SYJ2
		Q9SYI9
		Q9SYI8
		Q9SYI5
		Q9SYH9
		Q9SYH4
		Q9SYH3
		Q9SYH2
		Q9SYH1
		Q9SYH0
		Q9SYG9
		Q9SYG8
		Q9SYG7
		Q9SYG5
		Q9SYG4
		Q9SYG2
		Q9SYG1
		Q9SYE2
		Q9SYD8
		Q9SYD6
		Q9SYB9
		Q9SYB8
		Q9SYB5
		Q9SYB4
		Q9SYB2
		Q9SYB0
		Q9SYA9
		Q9SYA0
		Q9SY97
		Q9SY90
		Q9SY89
		Q9SY88
		Q9SY77
		Q9SY76
		Q9SY75
		Q9SY74
		Q9SY73
		Q9SY70
		Q9SY69
		Q9SY66
		Q9SY65
		Q9SY60
		Q9SY59
		Q9SY57
		Q9SY56
		Q9SY55
		Q9SY38
		Q9SY29
		Q9SY14
		Q9SY09
		Q9SY07
		Q9SY05
		Q9SY03
		Q9SY02
		Q9SY00
		Q9SXZ2
		Q9SXY0
		Q9SXS7
		Q9SXS2
		Q9SXP7
		Q9SXL4
		Q9SXJ7
		Q9SXJ6
		Q9SXH3
		Q9SXE9
		Q9SXE7
		Q9SXE6
		Q9SXE5
		Q9SXE1
		Q9SXD8
		Q9SXD5
		Q9SXD1
		Q9SXC9
		Q9SXC8
		Q9SXC7
		Q9SXC4
		Q9SXC1
		Q9SXC0
		Q9SXB7
		Q9SXA7
		Q9SXA6
		Q9SXA5
		Q9SXA1
		Q9SX99
		Q9SX98
		Q9SX97
		Q9SX96
		Q9SX86
		Q9SX83
		Q9SX80
		Q9SX79
		Q9SX77
		Q9SX76
		Q9SX67
		Q9SX65
		Q9SX62
		Q9SX53
		Q9SX52
		Q9SX45
		Q9SX33
		Q9SX31
		Q9SX29
		Q9SX28
		Q9SX27
		Q9SX25
		Q9SX20
		Q9SWX9
		Q9SWW6
		Q9SWS1
		Q9SWI1
		Q9SWH5
		Q9SWH4
		Q9SWG3
		Q9SWG0
		Q9SWE5
		Q9SWA6
		Q9SW95
		Q9SW67
		Q9SW63
		Q9SW57
		Q9SW55
		Q9SW54
		Q9SW48
		Q9SW44
		Q9SW43
		Q9SW42
		Q9SW40
		Q9SW34
		Q9SW33
		Q9SW27
		Q9SW24
		Q9SW23
		Q9SW21
		Q9SW12
		Q9SW07
		Q9SW05
		Q9SVZ8
		Q9SVZ6
		Q9SVZ0
		Q9SVY5
		Q9SVY1
		Q9SVY0
		Q9SVX8
		Q9SVX5
		Q9SVW8
		Q9SVW7
		Q9SVV6
		Q9SVU5
		Q9SVU4
		Q9SVU0
		Q9SVT8
		Q9SVT5
		Q9SVS7
		Q9SVS3
		Q9SVS1
		Q9SVS0
		Q9SVR1
		Q9SVR0
		Q9SVQ9
		Q9SVQ1
		Q9SVP7
		Q9SVN5
		Q9SVN2
		Q9SVM9
		Q9SVM0
		Q9SVL9
		Q9SVL6
		Q9SVL1
		Q9SVL0
		Q9SVK9
		Q9SVJ9
		Q9SVJ5
		Q9SVH3
		Q9SVH0
		Q9SVG9
		Q9SVG5
		Q9SVG4
		Q9SVG3
		Q9SVG0
		Q9SVF5
		Q9SVF3
		Q9SVF2
		Q9SVE7
		Q9SVE5
		Q9SVD7
		Q9SVD6
		Q9SVD5
		Q9SVD1
		Q9SVD0
		Q9SVC9
		Q9SVC8
		Q9SVC6
		Q9SVC4
		Q9SVC2
		Q9SVB9
		Q9SVB0
		Q9SVA7
		Q9SVA6
		Q9SVA5
		Q9SVA3
		Q9SVA1
		Q9SV98
		Q9SV93
		Q9SV91
		Q9SV88
		Q9SV83
		Q9SV79
		Q9SV72
		Q9SV71
		Q9SV70
		Q9SV69
		Q9SV68
		Q9SV64
		Q9SV55
		Q9SV46
		Q9SV43
		Q9SV41
		Q9SV37
		Q9SV31
		Q9SV28
		Q9SV26
		Q9SV25
		Q9SV23
		Q9SV21
		Q9SV20
		Q9SV19
		Q9SV15
		Q9SV14
		Q9SV13
		Q9SV11
		Q9SV09
		Q9SV07
		Q9SV06
		Q9SV05
		Q9SV00
		Q9SUZ8
		Q9SUZ7
		Q9SUZ4
		Q9SUY2
		Q9SUY0
		Q9SUX0
		Q9SUW7
		Q9SUW6
		Q9SUW4
		Q9SUW3
		Q9SUW2
		Q9SUW1
		Q9SUV2
		Q9SUV1
		Q9SUU7
		Q9SUU5
		Q9SUU4
		Q9SUT9
		Q9SUT5
		Q9SUT4
		Q9SUT2
		Q9SUT1
		Q9SUS9
		Q9SUS5
		Q9SUS4
		Q9SUS3
		Q9SUS1
		Q9SUR9
		Q9SUR6
		Q9SUR3
		Q9SUR0
		Q9SUQ9
		Q9SUQ8
		Q9SUQ4
		Q9SUQ3
		Q9SUQ2
		Q9SUP6
		Q9SUP5
		Q9SUP3
		Q9SUN5
		Q9SUN3
		Q9SUM3
		Q9SUM1
		Q9SUL7
		Q9SUL1
		Q9SUK9
		Q9SUK8
		Q9SUK6
		Q9SUK4
		Q9SUJ1
		Q9SUI7
		Q9SUI6
		Q9SUI5
		Q9SUI4
		Q9SUI2
		Q9SUI0
		Q9SUH8
		Q9SUH6
		Q9SUH5
		Q9SUH1
		Q9SUG8
		Q9SUG7
		Q9SUF9
		Q9SUF6
		Q9SUF1
		Q9SUE9
		Q9SUE8
		Q9SUE7
		Q9SUE3
		Q9SUE0
		Q9SUD8
		Q9SUD4
		Q9SUC9
		Q9SUC6
		Q9SUC5
		Q9SUC4
		Q9SUC0
		Q9SUA3
		Q9SUA1
		Q9SU98
		Q9SU94
		Q9SU93
		Q9SU92
		Q9SU91
		Q9SU89
		Q9SU88
		Q9SU86
		Q9SU83
		Q9SU82
		Q9SU81
		Q9SU79
		Q9SU78
		Q9SU71
		Q9SU70
		Q9SU69
		Q9SU67
		Q9SU63
		Q9SU58
		Q9SU57
		Q9SU56
		Q9SU50
		Q9SU40
		Q9SU36
		Q9SU35
		Q9SU34
		Q9SU33
		Q9SU31
		Q9SU30
		Q9SU29
		Q9SU27
		Q9SU25
		Q9SU24
		Q9SU17
		Q9SU16
		Q9SU15
		Q9SU14
		Q9SU13
		Q9STZ3
		Q9STZ2
		Q9STY8
		Q9STY7
		Q9STY6
		Q9STY5
		Q9STY3
		Q9STY0
		Q9STX3
		Q9STX2
		Q9STX1
		Q9STX0
		Q9STW8
		Q9STW6
		Q9STW5
		Q9STW2
		Q9STW1
		Q9STV7
		Q9STV1
		Q9STV0
		Q9STU5
		Q9STU3
		Q9STT5
		Q9STT3
		Q9STT2
		Q9STT1
		Q9STS9
		Q9STS7
		Q9STS3
		Q9STS1
		Q9STR3
		Q9STR1
		Q9STP8
		Q9STP4
		Q9STP2
		Q9STN8
		Q9STM6
		Q9STM4
		Q9STM3
		Q9STM1
		Q9STL9
		Q9STL5
		Q9STL2
		Q9STL1
		Q9STK8
		Q9STK6
		Q9STK5
		Q9STJ8
		Q9STI8
		Q9STI7
		Q9STI6
		Q9STI1
		Q9STI0
		Q9STH7
		Q9STH2
		Q9STH1
		Q9STG9
		Q9STG7
		Q9STG6
		Q9STG5
		Q9STG4
		Q9STG2
		Q9STG0
		Q9STF9
		Q9STF3
		Q9STF2
		Q9STE8
		Q9STE1
		Q9ST43
		Q9SSW2
		Q9SST1
		Q9SSS9
		Q9SSS7
		Q9SSS6
		Q9SSR6
		Q9SSR4
		Q9SSR2
		Q9SSR1
		Q9SSQ9
		Q9SSQ7
		Q9SSQ4
		Q9SSP9
		Q9SSP7
		Q9SSP6
		Q9SSP5
		Q9SSP4
		Q9SSN6
		Q9SSN5
		Q9SSN4
		Q9SSN2
		Q9SSM4
		Q9SSM3
		Q9SSL9
		Q9SSL1
		Q9SSL0
		Q9SSK5
		Q9SSK4
		Q9SSK1
		Q9SSJ8
		Q9SSJ7
		Q9SSJ0
		Q9SSG6
		Q9SSG5
		Q9SSG3
		Q9SSG2
		Q9SSF9
		Q9SSF8
		Q9SSF1
		Q9SSE9
		Q9SSE7
		Q9SSE5
		Q9SSD7
		Q9SSD6
		Q9SSD3
		Q9SSD2
		Q9SSD1
		Q9SSC7
		Q9SSC6
		Q9SSC1
		Q9SSC0
		Q9SSB8
		Q9SSB5
		Q9SSA7
		Q9SSA4
		Q9SS97
		Q9SS96
		Q9SS95
		Q9SS94
		Q9SS90
		Q9SS89
		Q9SS87
		Q9SS83
		Q9SS82
		Q9SS81
		Q9SS80
		Q9SS79
		Q9SS69
		Q9SS68
		Q9SS61
		Q9SS60
		Q9SS53
		Q9SS48
		Q9SS47
		Q9SS45
		Q9SS40
		Q9SS37
		Q9SS33
		Q9SS31
		Q9SS17
		Q9SS04
		Q9SS03
		Q9SS00
		Q9SRZ8
		Q9SRZ7
		Q9SRZ6
		Q9SRZ3
		Q9SRY5
		Q9SRY4
		Q9SRY3
		Q9SRY1
		Q9SRX9
		Q9SRX6
		Q9SRX5
		Q9SRX3
		Q9SRX2
		Q9SRW9
		Q9SRW7
		Q9SRW1
		Q9SRW0
		Q9SRV9
		Q9SRV5
		Q9SRV1
		Q9SRU7
		Q9SRT8
		Q9SRT7
		Q9SRT4
		Q9SRT3
		Q9SRT2
		Q9SRT1
		Q9SRS9
		Q9SRS6
		Q9SRS5
		Q9SRS3
		Q9SRS2
		Q9SRR8
		Q9SRR2
		Q9SRR1
		Q9SRR0
		Q9SRQ8
		Q9SRQ7
		Q9SRQ6
		Q9SRQ3
		Q9SRQ1
		Q9SRQ0
		Q9SRP6
		Q9SRN6
		Q9SRN4
		Q9SRN1
		Q9SRN0
		Q9SRM8
		Q9SRM5
		Q9SRM0
		Q9SRL8
		Q9SRL7
		Q9SRL6
		Q9SRL5
		Q9SRL4
		Q9SRL3
		Q9SRK7
		Q9SRK5
		Q9SRI3
		Q9SRI2
		Q9SRI1
		Q9SRH9
		Q9SRH7
		Q9SRH6
		Q9SRH5
		Q9SRG3
		Q9SRE6
		Q9SRE5
		Q9SRE4
		Q9SRE0
		Q9SRD9
		Q9SRD5
		Q9SRD4
		Q9SR97
		Q9SR96
		Q9SR93
		Q9SR92
		Q9SR91
		Q9SR89
		Q9SR87
		Q9SR86
		Q9SR82
		Q9SR79
		Q9SR77
		Q9SR73
		Q9SR71
		Q9SR70
		Q9SR62
		Q9SR52
		Q9SR43
		Q9SR37
		Q9SR36
		Q9SR33
		Q9SR32
		Q9SR23
		Q9SR22
		Q9SR19
		Q9SR18
		Q9SR13
		Q9SR12
		Q9SR09
		Q9SR07
		Q9SR06
		Q9SR03
		Q9SR02
		Q9SR01
		Q9SR00
		Q9SQZ9
		Q9SQZ1
		Q9SQY7
		Q9SQX9
		Q9SQV1
		Q9SQV0
		Q9SQU6
		Q9SQU4
		Q9SQU1
		Q9SQT8
		Q9SQT7
		Q9SQT5
		Q9SQR8
		Q9SQR5
		Q9SQR4
		Q9SQR3
		Q9SQR2
		Q9SQR1
		Q9SQQ6
		Q9SQQ5
		Q9SQN2
		Q9SQK3
		Q9SQI8
		Q9SQH6
		Q9SQG2
		Q9SPU7
		Q9SPL2
		Q9SPK5
		Q9SPK4
		Q9SPG7
		Q9SPG5
		Q9SPG2
		Q9SPE6
		Q9SPE5
		Q9SP35
		Q9SP32
		Q9SP08
		Q9SP02
		Q9SNV9
		Q9SNE5
		Q9SNE0
		Q9SND9
		Q9SND3
		Q9SNC6
		Q9SNC4
		Q9SNC3
		Q9SNC0
		Q9SNB9
		Q9SNB8
		Q9SNB7
		Q9SNB6
		Q9SNB5
		Q9SNB4
		Q9SNB1
		Q9SNA0
		Q9SN96
		Q9SN95
		Q9SN94
		Q9SN90
		Q9SN89
		Q9SN88
		Q9SN87
		Q9SN86
		Q9SN85
		Q9SN84
		Q9SN80
		Q9SN79
		Q9SN78
		Q9SN77
		Q9SN74
		Q9SN73
		Q9SN68
		Q9SN67
		Q9SN52
		Q9SN46
		Q9SN43
		Q9SN39
		Q9SN38
		Q9SN35
		Q9SN29
		Q9SN28
		Q9SN26
		Q9SN23
		Q9SN19
		Q9SN17
		Q9SN13
		Q9SN12
		Q9SN11
		Q9SN10
		Q9SN06
		Q9SMZ9
		Q9SMZ3
		Q9SMZ2
		Q9SMY8
		Q9SMY7
		Q9SMX9
		Q9SMX5
		Q9SMX4
		Q9SMX3
		Q9SMX1
		Q9SMW7
		Q9SMV7
		Q9SMU8
		Q9SMU4
		Q9SMU2
		Q9SMT7
		Q9SMT6
		Q9SMS0
		Q9SMR9
		Q9SMR7
		Q9SMR5
		Q9SMR4
		Q9SMR2
		Q9SMR1
		Q9SMQ6
		Q9SMP5
		Q9SMP3
		Q9SMP2
		Q9SMP0
		Q9SMN3
		Q9SMN1
		Q9SMN0
		Q9SMM8
		Q9SMM7
		Q9SMM5
		Q9SM23
		Q9SM08
		Q9SM02
		Q9SLV3
		Q9SLV0
		Q9SLU9
		Q9SLU2
		Q9SLT9
		Q9SLT8
		Q9SLT5
		Q9SLN1
		Q9SLN0
		Q9SLM4
		Q9SLL7
		Q9SLL2
		Q9SLK2
		Q9SLK0
		Q9SLJ2
		Q9SLI8
		Q9SLI4
		Q9SLI2
		Q9SLH3
		Q9SLH0
		Q9SLG9
		Q9SLG8
		Q9SLG0
		Q9SLF3
		Q9SLF1
		Q9SLE4
		Q9SLD9
		Q9SLD2
		Q9SLD0
		Q9SLC8
		Q9SLC7
		Q9SLC6
		Q9SLC2
		Q9SLC0
		Q9SLB9
		Q9SLA8
		Q9SLA7
		Q9SLA6
		Q9SLA4
		Q9SLA2
		Q9SLA1
		Q9SL96
		Q9SL95
		Q9SL94
		Q9SL92
		Q9SL91
		Q9SL90
		Q9SL83
		Q9SL79
		Q9SL76
		Q9SL70
		Q9SL67
		Q9SL56
		Q9SL49
		Q9SL48
		Q9SL47
		Q9SL46
		Q9SL45
		Q9SL43
		Q9SL42
		Q9SL41
		Q9SL29
		Q9SL23
		Q9SL15
		Q9SL13
		Q9SL08
		Q9SL05
		Q9SL02
		Q9SKZ5
		Q9SKZ3
		Q9SKZ2
		Q9SKZ1
		Q9SKZ0
		Q9SKY9
		Q9SKY8
		Q9SKY5
		Q9SKY2
		Q9SKX9
		Q9SKX8
		Q9SKX1
		Q9SKU8
		Q9SKU6
		Q9SKU2
		Q9SKU1
		Q9SKT8
		Q9SKT6
		Q9SKT4
		Q9SKT3
		Q9SKT0
		Q9SKS9
		Q9SKS8
		Q9SKS7
		Q9SKR7
		Q9SKR5
		Q9SKR2
		Q9SKQ4
		Q9SKQ0
		Q9SKP9
		Q9SKP5
		Q9SKP4
		Q9SKP3
		Q9SKP2
		Q9SKN7
		Q9SKN3
		Q9SKN2
		Q9SKN1
		Q9SKN0
		Q9SKM9
		Q9SKM7
		Q9SKL4
		Q9SKK4
		Q9SKK0
		Q9SKJ7
		Q9SKJ6
		Q9SKI3
		Q9SKI2
		Q9SKI0
		Q9SKH9
		Q9SKH2
		Q9SKG5
		Q9SKF0
		Q9SKE0
		Q9SKD9
		Q9SKD8
		Q9SKD7
		Q9SKD6
		Q9SKD3
		Q9SKD0
		Q9SKC5
		Q9SKC1
		Q9SKB8
		Q9SKB7
		Q9SKB6
		Q9SKB2
		Q9SKA5
		Q9SKA3
		Q9SK99
		Q9SK96
		Q9SK92
		Q9SK91
		Q9SK86
		Q9SK84
		Q9SK82
		Q9SK77
		Q9SK74
		Q9SK71
		Q9SK69
		Q9SK61
		Q9SK50
		Q9SK49
		Q9SK47
		Q9SK46
		Q9SK36
		Q9SK34
		Q9SK32
		Q9SK27
		Q9SK22
		Q9SK10
		Q9SK08
		Q9SK03
		Q9SK01
		Q9SJZ7
		Q9SJZ6
		Q9SJZ3
		Q9SJZ2
		Q9SJY7
		Q9SJY5
		Q9SJY4
		Q9SJX7
		Q9SJX1
		Q9SJW9
		Q9SJW7
		Q9SJW6
		Q9SJW3
		Q9SJW0
		Q9SJV8
		Q9SJV7
		Q9SJV6
		Q9SJV5
		Q9SJV1
		Q9SJV0
		Q9SJU9
		Q9SJU8
		Q9SJU5
		Q9SJU0
		Q9SJT9
		Q9SJT7
		Q9SJT4
		Q9SJT1
		Q9SJS8
		Q9SJR5
		Q9SJR4
		Q9SJR3
		Q9SJR2
		Q9SJQ9
		Q9SJQ8
		Q9SJQ6
		Q9SJQ5
		Q9SJQ1
		Q9SJQ0
		Q9SJP9
		Q9SJP2
		Q9SJN8
		Q9SJN3
		Q9SJN2
		Q9SJM9
		Q9SJM8
		Q9SJM7
		Q9SJM6
		Q9SJM4
		Q9SJM3
		Q9SJM1
		Q9SJL8
		Q9SJL4
		Q9SJL2
		Q9SJL0
		Q9SJK9
		Q9SJJ5
		Q9SJJ3
		Q9SJI9
		Q9SJI8
		Q9SJI7
		Q9SJI1
		Q9SJI0
		Q9SJH9
		Q9SJH8
		Q9SJH6
		Q9SJH0
		Q9SJG9
		Q9SJG8
		Q9SJG7
		Q9SJG6
		Q9SJG2
		Q9SJF3
		Q9SJF1
		Q9SJE2
		Q9SJE1
		Q9SJD5
		Q9SJD4
		Q9SJC4
		Q9SJB9
		Q9SJB4
		Q9SJA6
		Q9SJA2
		Q9SJ96
		Q9SJ89
		Q9SJ85
		Q9SJ81
		Q9SJ74
		Q9SJ73
		Q9SJ68
		Q9SJ66
		Q9SJ62
		Q9SJ60
		Q9SJ56
		Q9SJ54
		Q9SJ50
		Q9SJ45
		Q9SJ44
		Q9SJ41
		Q9SJ40
		Q9SJ36
		Q9SJ35
		Q9SJ31
		Q9SJ22
		Q9SJ20
		Q9SJ16
		Q9SJ13
		Q9SJ12
		Q9SJ11
		Q9SJ04
		Q9SJ03
		Q9SJ02
		Q9SIZ9
		Q9SIZ5
		Q9SIZ4
		Q9SIZ3
		Q9SIY7
		Q9SIY5
		Q9SIY3
		Q9SIY2
		Q9SIX2
		Q9SIX1
		Q9SIW3
		Q9SIW2
		Q9SIW1
		Q9SIV9
		Q9SIV6
		Q9SIV2
		Q9SIV0
		Q9SIU8
		Q9SIU5
		Q9SIU2
		Q9SIU0
		Q9SIT7
		Q9SIT6
		Q9SIT1
		Q9SIS7
		Q9SIS3
		Q9SIS2
		Q9SIR8
		Q9SIR5
		Q9SIQ8
		Q9SIP7
		Q9SIP1
		Q9SIP0
		Q9SIN7
		Q9SIN5
		Q9SIN2
		Q9SIN1
		Q9SIM9
		Q9SIM4
		Q9SIM1
		Q9SIL9
		Q9SIL6
		Q9SIL5
		Q9SIL4
		Q9SIL3
		Q9SIK7
		Q9SIK4
		Q9SIK3
		Q9SIJ7
		Q9SIJ6
		Q9SIJ5
		Q9SII9
		Q9SII8
		Q9SII5
		Q9SII4
		Q9SII1
		Q9SIH5
		Q9SIH2
		Q9SIH1
		Q9SIH0
		Q9SIG9
		Q9SIF5
		Q9SIE7
		Q9SIE4
		Q9SIE3
		Q9SIE1
		Q9SIE0
		Q9SID9
		Q9SID3
		Q9SID2
		Q9SID1
		Q9SID0
		Q9SIC9
		Q9SIC8
		Q9SIC4
		Q9SIB9
		Q9SIB6
		Q9SIB5
		Q9SIB2
		Q9SI97
		Q9SI96
		Q9SI93
		Q9SI85
		Q9SI78
		Q9SI77
		Q9SI75
		Q9SI74
		Q9SI72
		Q9SI67
		Q9SI64
		Q9SI62
		Q9SI61
		Q9SI60
		Q9SI58
		Q9SI54
		Q9SI53
		Q9SI52
		Q9SI36
		Q9SI32
		Q9SI20
		Q9SI19
		Q9SI16
		Q9SI13
		Q9SI09
		Q9SI07
		Q9SHZ8
		Q9SHZ5
		Q9SHZ3
		Q9SHY8
		Q9SHY3
		Q9SHX3
		Q9SHU9
		Q9SHU7
		Q9SHU5
		Q9SHU4
		Q9SHS8
		Q9SHS2
		Q9SHR7
		Q9SHQ6
		Q9SHP6
		Q9SHP5
		Q9SHP4
		Q9SHP0
		Q9SHM1
		Q9SHL8
		Q9SHL7
		Q9SHL4
		Q9SHK2
		Q9SHJ8
		Q9SHJ6
		Q9SHJ5
		Q9SHJ3
		Q9SHJ0
		Q9SHI9
		Q9SHI7
		Q9SHI2
		Q9SHI1
		Q9SHI0
		Q9SHH8
		Q9SHH6
		Q9SHH1
		Q9SHH0
		Q9SHG8
		Q9SHG7
		Q9SHG6
		Q9SHF3
		Q9SHF2
		Q9SHE9
		Q9SHE8
		Q9SHE7
		Q9SHD3
		Q9SHC8
		Q9SHB0
		Q9SH93
		Q9SH87
		Q9SH69
		Q9SH61
		Q9SH55
		Q9SH42
		Q9SH37
		Q9SH36
		Q9SH26
		Q9SH22
		Q9SH14
		Q9SH08
		Q9SGZ8
		Q9SGZ7
		Q9SGZ5
		Q9SGY2
		Q9SGW9
		Q9SGW6
		Q9SGW5
		Q9SGW3
		Q9SGU9
		Q9SGU7
		Q9SGU2
		Q9SGT7
		Q9SGT0
		Q9SGS5
		Q9SGS4
		Q9SGS2
		Q9SGS1
		Q9SGR6
		Q9SGQ0
		Q9SGP9
		Q9SGP6
		Q9SGP2
		Q9SGN8
		Q9SGN6
		Q9SGJ0
		Q9SGI5
		Q9SGI3
[truncated: 15,626 more rows]
