# Supplementary material for: NeVOmics: An Enrichment Tool for Gene Ontology and Functional Network Analysis and Visualization of Data from OMICs Technologies
Source: Genes (Basel). 2018 Nov 23;9(12):569. doi: 10.3390/genes9120569 (PMC6316660; doi:10.3390/genes9120569)
Supplement: Supplementary file 1 [file genes-09-00569-s001.zip › Supplementary_Material/File_8.tsv]

Q9ZW31	1.311741433	Q9ZWT2
Q9ZW27	1.5948865	Q9ZWT1
Q9ZW18	1.725987927	Q9ZWM9
Q9ZV52	1.544624507	Q9ZWJ9
Q9ZV49	1.42212321	Q9ZWI7
Q9ZUC2	1.257991524	Q9ZWG1
Q9ZU23	2.141347061	Q9ZWC8
Q9ZSA8	2.063328535	Q9ZWC6
Q9ZQI7	2.757367739	Q9ZWC4
Q9ZPX5	2.934791971	Q9ZWC0
Q9XIE4	1.135863377	Q9ZWB4
Q9XI76	1.942158178	Q9ZWB3
Q9XEC6	1.64342446	Q9ZWA6
Q9T003	1.632009189	Q9ZWA5
Q9SZW7	1.750655028	Q9ZWA4
Q9SZT7	1.032791449	Q9ZW89
Q9SW05	1.275230735	Q9ZW88
Q9SVQ9	1.099407658	Q9ZW86
Q9SUX0	1.26501232	Q9ZW85
Q9SUW7	1.571700453	Q9ZW84
Q9SUU4	1.117478285	Q9ZW82
Q9SUR6	1.143210322	Q9ZW80
Q9SU71	1.921795281	Q9ZW76
Q9SS03	1.122236793	Q9ZW75
Q9SRY5	1.825797919	Q9ZW74
Q9SR86	2.67937741	Q9ZW72
Q9SN89	1.78651827	Q9ZW70
Q9SMU4	1.482227197	Q9ZW37
Q9SL41	1.396309288	Q9ZW36
Q9SKD9	1.208509525	Q9ZW35
Q9SK47	4.145673786	Q9ZW34
Q9SIG9	1.624147294	Q9ZW32
Q9SI19	1.149664032	Q9ZW31
Q9SHL8	1.277755433	Q9ZW30
Q9SGP6	2.756081778	Q9ZW27
Q9SGA2	1.225907306	Q9ZW26
Q9SG63	1.343982437	Q9ZW24
Q9SG15	1.903987062	Q9ZW22
Q9SF54	1.10202867	Q9ZW19
Q9SD81	1.46678969	Q9ZW18
Q9SD05	1.430311743	Q9ZW15
Q9SCX8	1.357931156	Q9ZW14
Q9SCK2	1.171333619	Q9ZW13
Q9SAV0	2.072636646	Q9ZW12
Q9SAH9	1.780380056	Q9ZW07
Q9S9U3	2.839206283	Q9ZW06
Q9S7A0	1.921816835	Q9ZW05
Q9M9U2	3.307428062	Q9ZW02
Q9M9E1	3.868870822	Q9ZW00
Q9M206	1.071991065	Q9ZVZ9
Q9M0D2	1.242972456	Q9ZVY4
Q9LZW2	1.093551035	Q9ZVX8
Q9LZM2	1.352802147	Q9ZVX7
Q9LZF5	1.810710626	Q9ZVX6
Q9LZD2	1.072512055	Q9ZVX5
Q9LYX3	1.080957428	Q9ZVX4
Q9LYU4	1.082606632	Q9ZVX1
Q9LYU3	1.444065815	Q9ZVX0
Q9LY77	1.898417241	Q9ZVW2
Q9LY48	1.569693768	Q9ZVU8
Q9LY00	1.160262617	Q9ZVU5
Q9LW27	2.551862027	Q9ZVU4
Q9LVF3	1.215063623	Q9ZVT9
Q9LV90	1.002760567	Q9ZVT8
Q9LUA3	1.237872508	Q9ZVT7
Q9LTQ5	1.107228868	Q9ZVT6
Q9LTE2	1.097154236	Q9ZVT5
Q9LTE1	1.815790158	Q9ZVT1
Q9LT91	1.147227665	Q9ZVT0
Q9LSX5	1.22691301	Q9ZVS5
Q9LSB4	1.014284066	Q9ZVS4
Q9LS80	1.182688957	Q9ZVS2
Q9LS79	1.853010735	Q9ZVR7
Q9LQU4	2.208580301	Q9ZVQ6
Q9LQU2	1.855756829	Q9ZVQ5
Q9LP24	1.021939435	Q9ZVQ2
Q9LNK3	1.010604667	Q9ZVP8
Q9LN27	1.541409831	Q9ZVP0
Q9LMN8	2.650635261	Q9ZVN9
Q9LMM5	1.617171649	Q9ZVN4
Q9LMF1	1.735309535	Q9ZVN2
Q9LM66	1.161094797	Q9ZVL6
Q9LLL8	1.131180887	Q9ZVL3
Q9LKA6	1.090208187	Q9ZVK5
Q9LK28	1.571962873	Q9ZVK1
Q9LJW7	2.048741317	Q9ZVJ6
Q9LJS2	1.843104573	Q9ZVJ5
Q9LJN4	1.250325737	Q9ZVJ4
Q9LIE6	1.071968161	Q9ZVI9
Q9LHD9	2.040486278	Q9ZVI7
Q9LHA6	1.789687921	Q9ZVI6
Q9LH84	2.937183883	Q9ZVI3
Q9LFN7	1.337601149	Q9ZVH8
Q9LF32	1.265230077	Q9ZVH7
Q9LEW3	1.770423549	Q9ZVH4
Q9LDR2	1.205678298	Q9ZVH3
Q9FZH5	1.277805506	Q9ZVG8
Q9FZC4	1.893299806	Q9ZVG6
Q9FYE1	1.10054114	Q9ZVF7
Q9FWX2	1.314636251	Q9ZVF6
Q9FWW9	1.24982991	Q9ZVF4
Q9FVT9	1.61851481	Q9ZVF1
Q9FVQ6	1.127422022	Q9ZVE7
Q9FPH0	1.25783519	Q9ZVE0
Q9FNZ5	1.371977143	Q9ZVD5
Q9FMN6	1.078413136	Q9ZVD2
Q9FMI7	1.125410879	Q9ZVD1
Q9FMA8	1.780715834	Q9ZVD0
Q9FLV0	1.801329099	Q9ZVC9
Q9FJD5	1.109830997	Q9ZVC7
Q9FIF5	1.223726924	Q9ZVC6
Q9FIA9	1.150819144	Q9ZVC3
Q9FI79	1.07484349	Q9ZVC2
Q9FI33	1.036829007	Q9ZVC0
Q9FGG3	1.201630119	Q9ZVB9
Q9FFF6	1.156110522	Q9ZVB8
Q9FF53	1.542656484	Q9ZVB6
Q9CAR0	1.037016374	Q9ZVB5
Q9CA70	1.142543383	Q9ZVA5
Q9C9T2	1.347224655	Q9ZVA4
Q9C9M2	2.040373508	Q9ZVA2
Q9C9E1	1.124411828	Q9ZVA1
Q9C8Y9	5.364480375	Q9ZV93
Q9C7N7	1.402397992	Q9ZV88
Q9C7D4	1.385915162	Q9ZV87
Q9C768	3.314287866	Q9ZV85
Q9C5S9	1.675564012	Q9ZV71
Q9AR07	1.08225363	Q9ZV66
Q96303	1.290741617	Q9ZV57
Q94GA6	2.005838825	Q9ZV56
Q94C26	1.995449488	Q9ZV53
Q94AH7	1.775924421	Q9ZV52
Q93ZM9	1.25657238	Q9ZV51
Q93Z81	1.244262177	Q9ZV49
Q93Z27	1.131123333	Q9ZV48
Q93YV0	3.031377243	Q9ZV45
Q93WU8	1.561513176	Q9ZV43
Q8W4H8	1.118633951	Q9ZV42
Q8W4G6	1.721670907	Q9ZV36
Q8W491	1.158156289	Q9ZV34
Q8W472	2.153076621	Q9ZV27
Q8VZT3	1.511220698	Q9ZV25
Q8VZE2	1.048641027	Q9ZV24
Q8VZA1	1.324664036	Q9ZV19
Q8VZ56	1.239153542	Q9ZV18
Q8VY86	6.038841463	Q9ZV07
Q8S8H2	1.001587113	Q9ZV06
Q8RWX7	1.036145025	Q9ZV05
Q8LFM2	1.359701153	Q9ZUZ6
Q8LE84	2.074174622	Q9ZUZ3
Q8LBX7	1.506084777	Q9ZUZ2
Q8LAI1	1.756918435	Q9ZUZ0
Q8L7E3	1.144158758	Q9ZUY6
Q8L3R2	1.231335534	Q9ZUY4
Q8H1Q6	1.024542267	Q9ZUY3
Q8H1B3	1.360644006	Q9ZUY1
Q8GZ52	1.191722009	Q9ZUX8
Q8GZ28	1.150685878	Q9ZUX7
Q8GYX3	1.861429294	Q9ZUX5
Q8GYH5	1.332349059	Q9ZUX4
Q8GYE6	1.826122973	Q9ZUX1
Q8GY54	1.217271577	Q9ZUX0
Q8GXW1	1.066384261	Q9ZUW8
Q8GXU5	1.937706546	Q9ZUW3
Q8GWF1	3.295920247	Q9ZUV6
Q8GWA4	1.225568018	Q9ZUV4
Q8GW53	1.406878383	Q9ZUV3
Q8GUL3	1.452489476	Q9ZUV0
Q84WU7	1.184868201	Q9ZUU9
Q84WE9	2.300172295	Q9ZUU7
Q84VZ5	1.107201813	Q9ZUU4
Q84TH5	1.020113005	Q9ZUU3
Q84MB3	1.618639082	Q9ZUU2
Q84JT6	1.161287556	Q9ZUU1
Q7XJE5	1.477210846	Q9ZUT9
Q6XMI3	3.462739605	Q9ZUT8
Q6R8G0	1.30861974	Q9ZUT5
Q6R0H0	1.142830201	Q9ZUT4
Q67YC0	1.856882287	Q9ZUT3
Q5XV97	1.20874116	Q9ZUT2
Q5XF51	1.210814925	Q9ZUS6
Q5Q0C1	1.05631754	Q9ZUS1
Q58T14	1.379871885	Q9ZUR7
Q56Y35	1.271595883	Q9ZUQ6
Q56XB0	2.155341296	Q9ZUP4
Q501E6	1.146008369	Q9ZUP3
Q43866	1.345211068	Q9ZUP2
Q42534	1.424680737	Q9ZUN9
Q42328	1.558364767	Q9ZUN8
Q3EDB0	1.068399972	Q9ZUN5
Q3ECW0	1.333967989	Q9ZUN4
Q3ECH2	1.294963812	Q9ZUN3
Q3EBG3	1.358188208	Q9ZUM9
Q39241	1.199745178	Q9ZUM8
Q39191	1.444188281	Q9ZUM2
Q39086	1.113544838	Q9ZUM1
Q38907	1.34563465	Q9ZUM0
Q1PEI2	1.711602982	Q9ZUL7
Q1G3M7	1.133516355	Q9ZUL5
Q1G1A4	3.349788563	Q9ZUL4
Q1ECH9	2.258668753	Q9ZUL3
Q147R7	1.164731378	Q9ZUL1
Q147N1	1.301666861	Q9ZUK9
Q0WTN0	1.645151486	Q9ZUK6
Q0WTC8	1.191846175	Q9ZUK3
Q0WRU9	1.00756553	Q9ZUJ5
Q0WR91	1.020304978	Q9ZUJ3
Q0WPG1	1.122937052	Q9ZUJ2
Q0WP37	1.193131811	Q9ZUI7
Q0PW40	1.025328419	Q9ZUI6
P94109	1.311327224	Q9ZUI4
P54887	1.034039036	Q9ZUI1
P54120	2.332872808	Q9ZUH8
P42815	1.137645359	Q9ZUH5
P33157	2.470219208	Q9ZUH3
O82746	1.101933543	Q9ZUH1
O82243	1.099466365	Q9ZUH0
O81323	1.111208129	Q9ZUG9
O80944	1.069519093	Q9ZUF6
O80713	1.546398287	Q9ZUF4
O80638	1.349049645	Q9ZUE9
O80517	1.338843522	Q9ZUE1
O80338	1.126902178	Q9ZUC4
O65670	1.673483898	Q9ZUC2
O64743	1.700711143	Q9ZUC1
O64647	1.083585463	Q9ZUC0
O49707	3.745920332	Q9ZUB7
O49329	2.362372845	Q9ZUB2
O49282	1.370959453	Q9ZUB1
O48707	2.133354243	Q9ZUA3
O24603	1.845310205	Q9ZUA2
O23141	1.008896757	Q9ZUA0
O23044	1.523016057	Q9ZU99
O22960	1.054840334	Q9ZU97
O22266	1.119426401	Q9ZU96
O04478	2.979114172	Q9ZU95
O04310	1.239056322	Q9ZU93
F4KFR6	1.24430481	Q9ZU92
F4KCH3	1.104733582	Q9ZU90
F4K727	2.181277024	Q9ZU88
F4K366	1.962816789	Q9ZU86
F4JVE9	1.339450213	Q9ZU79
F4JQZ3	1.127731308	Q9ZU75
F4JNZ5	1.198954741	Q9ZU72
F4JMI7	1.230804648	Q9ZU67
F4JLV7	2.131309255	Q9ZU66
F4JJU5	1.676689756	Q9ZU52
F4JJT0	1.137328444	Q9ZU50
F4J7T9	2.289471495	Q9ZU48
F4J519	1.059393218	Q9ZU46
F4IXZ4	1.688304049	Q9ZU41
F4IXN6	1.50694739	Q9ZU40
F4IXL8	2.60428877	Q9ZU38
F4I7Z1	1.142726362	Q9ZU35
F4I7C8	1.831693192	Q9ZU34
F4I218	1.259411267	Q9ZU32
F4HSD5	1.349431793	Q9ZU29
C0Z2S1	1.354824399	Q9ZU27
C0SVM7	4.594140626	Q9ZU23
C0LGG4	1.201358716	Q9ZU12
B9DHB6	1.003031814	Q9ZU07
B9DG91	1.622073139	Q9ZTZ7
B9DFF6	1.017225082	Q9ZTX9
B3H5M0	3.427652027	Q9ZTX8
B3H5C4	1.445989081	Q9ZTP3
B3H4D1	1.177914469	Q9ZTA3
A8WAS5	1.004049523	Q9ZT98
A8MRQ5	1.822980406	Q9ZT96
A8MQX9	2.131736089	Q9ZT92
A8MQX6	1.932497863	Q9ZT91
A4FVP2	1.448128023	Q9ZT87
A0MFT2	1.276817804	Q9ZT82
Q9ZW82	-3.757574993	Q9ZT78
Q9ZVB5	-1.590998088	Q9ZT73
Q9ZUN4	-1.694604217	Q9ZT72
Q9ZUK3	-1.254670378	Q9ZT71
Q9ZT78	-1.173704317	Q9ZT50
Q9ZQI8	-1.474290567	Q9ZT49
Q9ZQ89	-1.196155483	Q9ZT42
Q9XIM6	-1.138501075	Q9ZT16
Q9XIM0	-1.658021333	Q9ZSZ8
Q9XIL9	-1.547937352	Q9ZSY8
Q9XIL6	-1.887030685	Q9ZST4
Q9XIJ5	-1.226563589	Q9ZSS6
Q9XID9	-1.702600383	Q9ZSP5
Q9XI99	-1.20872764	Q9ZSM8
Q9XI57	-4.466039022	Q9ZSL6
Q9T095	-1.143866447	Q9ZSK3
Q9SZW4	-1.049854963	Q9ZSK2
Q9SZ58	-1.194135104	Q9ZSK1
Q9SYN6	-2.291776257	Q9ZSJ7
Q9SYN5	-1.967059144	Q9ZSJ0
Q9SYM2	-1.049827999	Q9ZSI9
Q9SY56	-1.044599681	Q9ZSI6
Q9SXZ2	-2.384679827	Q9ZSI4
Q9SXC1	-1.765867459	Q9ZSI0
Q9SVU0	-1.063131821	Q9ZSH7
Q9SVC6	-1.324116091	Q9ZSD4
Q9SUZ4	-1.04473751	Q9ZSB9
Q9SUT2	-1.759658441	Q9ZSB8
Q9SU86	-1.180271947	Q9ZSB5
Q9SU82	-2.042595543	Q9ZSA8
Q9SU81	-1.187464868	Q9ZSA4
Q9STY5	-1.180783993	Q9ZSA2
Q9STG0	-2.741619911	Q9ZS97
Q9SSC6	-1.371171933	Q9ZS88
Q9SPG5	-1.446751984	Q9ZRZ8
Q9SNA0	-1.476413516	Q9ZRW8
Q9SN87	-1.332425826	Q9ZRV4
Q9SN17	-2.666679524	Q9ZRT5
Q9SMP5	-3.96729222	Q9ZRT1
Q9SL23	-4.35213056	Q9ZRP7
Q9SK01	-1.050587753	Q9ZRF9
Q9SJB4	-1.278010453	Q9ZRE2
Q9SIJ5	-1.393217949	Q9ZRA2
Q9SIH5	-1.292426271	Q9ZR72
Q9SI72	-1.638901434	Q9ZR37
Q9SH42	-1.966397941	Q9ZR13
Q9SGU2	-1.341826824	Q9ZR12
Q9SFY8	-6.081002664	Q9ZR07
Q9SDS8	-1.677842329	Q9ZR04
Q9SD09	-2.256509491	Q9ZR03
Q9SCV8	-1.054069749	Q9ZQZ9
Q9SCT6	-1.166512419	Q9ZQZ8
Q9SB52	-1.986277761	Q9ZQZ7
Q9SAG8	-1.384909995	Q9ZQY6
Q9SA68	-1.628265077	Q9ZQX8
Q9SA16	-1.001086229	Q9ZQX6
Q9S7W1	-1.165428479	Q9ZQX4
Q9S7L5	-1.408672436	Q9ZQX3
Q9S7I3	-2.152715678	Q9ZQR8
Q9S764	-1.335066457	Q9ZQR5
Q9M9Y9	-1.176805554	Q9ZQQ9
Q9M9E7	-1.320067266	Q9ZQQ1
Q9M8L2	-1.403394744	Q9ZQQ0
Q9M5J8	-1.427773218	Q9ZQP7
Q9M3C8	-1.887905001	Q9ZQP3
Q9M3C7	-2.666823475	Q9ZQP2
Q9M3B6	-1.749985057	Q9ZQP1
Q9M353	-1.056875478	Q9ZQN9
Q9M329	-1.672106567	Q9ZQN8
Q9M2B3	-1.13505336	Q9ZQI9
Q9M275	-1.122570309	Q9ZQI8
Q9M1Z5	-1.38246481	Q9ZQI7
Q9M1U3	-1.141586992	Q9ZQI3
Q9M198	-2.303306048	Q9ZQH7
Q9M175	-1.128330429	Q9ZQH3
Q9M0L0	-1.227036712	Q9ZQH2
Q9M0J1	-2.308133103	Q9ZQH1
Q9M0D1	-1.982705369	Q9ZQH0
Q9M0B5	-2.151836782	Q9ZQG9
Q9M0B4	-1.151576341	Q9ZQG8
Q9M080	-1.026638086	Q9ZQF9
Q9M073	-1.471696432	Q9ZQF5
Q9M039	-1.766011396	Q9ZQF1
Q9LZM9	-1.489621925	Q9ZQE6
Q9LZJ1	-1.138610139	Q9ZQE5
Q9LZ99	-1.346136535	Q9ZQD8
Q9LZ20	-1.183222841	Q9ZQC8
Q9LYC6	-1.808524498	Q9ZQC7
Q9LY93	-1.704868862	Q9ZQC6
Q9LXU5	-1.40891806	Q9ZQC5
Q9LXM2	-1.927402651	Q9ZQC0
Q9LXL5	-1.020005126	Q9ZQB9
Q9LXG5	-1.342016798	Q9ZQA8
Q9LW35	-1.084338974	Q9ZQA1
Q9LW16	-1.547171077	Q9ZQ99
Q9LVS6	-1.441706034	Q9ZQ97
Q9LVC4	-1.050550839	Q9ZQ95
Q9LVA8	-1.908128062	Q9ZQ94
Q9LVA3	-4.441230651	Q9ZQ91
Q9LUH3	-2.213420743	Q9ZQ89
Q9LUE3	-6.158185134	Q9ZQ87
Q9LTT7	-1.830770865	Q9ZQ85
Q9LTM1	-3.743719941	Q9ZQ83
Q9LTK4	-5.71277482	Q9ZQ81
Q9LSS2	-1.185326742	Q9ZQ80
Q9LSQ4	-1.022260304	Q9ZQ78
Q9LS99	-1.574156876	Q9ZQ75
Q9LS23	-1.020698651	Q9ZQ74
Q9LS21	-1.448817857	Q9ZQ71
Q9LRQ8	-1.626990957	Q9ZQ69
Q9LRM5	-2.960459241	Q9ZQ47
Q9LRJ9	-1.231437077	Q9ZQ46
Q9LQX2	-1.16152246	Q9ZQ45
Q9LQ31	-1.477070907	Q9ZQ38
Q9LQ29	-1.964507669	Q9ZQ31
Q9LQ12	-3.842808083	Q9ZQ26
Q9LPU8	-1.526547104	Q9ZQ24
Q9LPU5	-1.629073854	Q9ZQ19
Q9LPS9	-1.385864566	Q9ZQ18
Q9LPK6	-1.242314916	Q9ZQ12
Q9LPG4	-5.842794836	Q9ZPZ4
Q9LPG3	-1.158906344	Q9ZPZ0
Q9LNU1	-2.703759731	Q9ZPY9
Q9LNT3	-1.868923056	Q9ZPY8
Q9LND1	-1.681461328	Q9ZPY7
Q9LNB3	-1.053542619	Q9ZPY6
Q9LN60	-1.771818979	Q9ZPY5
Q9LMS3	-1.454173152	Q9ZPY2
Q9LMM1	-1.827405781	Q9ZPY1
Q9LMK8	-1.37086542	Q9ZPY0
Q9LMK6	-1.170697543	Q9ZPX9
Q9LMC8	-2.001563988	Q9ZPX8
Q9LLR6	-2.171202393	Q9ZPX5
Q9LK01	-1.001735528	Q9ZPX2
Q9LJX1	-1.719213167	Q9ZPX0
Q9LJW3	-1.227679314	Q9ZPW7
Q9LIF4	-1.197864915	Q9ZPW5
Q9LIF1	-1.032327064	Q9ZPW2
Q9LID6	-1.274495846	Q9ZPV9
Q9LH85	-1.419697307	Q9ZPV8
Q9LDT0	-1.111048581	Q9ZPV7
Q9LD83	-1.111064485	Q9ZPS7
Q9FZ21	-1.653266363	Q9ZPS3
Q9FYE2	-1.466908293	Q9ZPR4
Q9FY94	-1.867697299	Q9ZPR1
Q9FWX5	-2.581378788	Q9ZPR0
Q9FWW6	-1.239398029	Q9ZPQ8
Q9FVS9	-5.304145169	Q9ZPQ3
Q9FNH5	-1.041823832	Q9ZPJ8
Q9FMX6	-2.259758736	Q9ZPI6
Q9FMQ8	-4.280142263	Q9ZPI5
Q9FMQ5	-1.08218748	Q9ZPI1
Q9FMD9	-1.066551291	Q9ZPH9
Q9FMA0	-2.147120781	Q9ZPH2
Q9FM66	-2.754501515	Q9ZPF5
Q9FLN8	-1.302173751	Q9ZPE9
Q9FLI0	-1.265739042	Q9ZPE7
Q9FLA7	-1.284516057	Q9ZPE4
Q9FKQ7	-1.209985424	Q9ZP59
Q9FKM1	-1.490861291	Q9ZP54
Q9FKG1	-1.831074637	Q9ZP16
Q9FKD2	-4.99366157	Q9ZP06
Q9FKD1	-3.731177962	Q9ZNZ7
Q9FKA0	-1.281378942	Q9ZNX9
Q9FK81	-1.309330767	Q9ZNW0
Q9FJS9	-1.393910528	Q9ZNV9
Q9FJB1	-2.092218008	Q9ZNV8
Q9FI23	-7.077850571	Q9ZNV4
Q9FHN1	-1.241263019	Q9ZNU9
Q9FHG7	-1.772687813	Q9ZNU8
Q9FH76	-1.200712751	Q9ZNU5
Q9FGU5	-1.083876803	Q9ZNU3
Q9FGQ1	-1.294814775	Q9ZNU2
Q9FG67	-1.215808903	Q9ZNT7
Q9FFJ4	-2.257549421	Q9ZNT1
Q9FFC2	-1.299818609	Q9ZNT0
Q9FE67	-1.544550644	Q9ZNS6
Q9FE22	-1.926534063	Q9ZNS2
Q9CAS2	-1.332942922	Q9ZNS0
Q9CAS1	-3.301542321	Q9ZNR6
Q9CAQ4	-1.201461484	Q9ZNR0
Q9CAD6	-1.929605562	Q9ZNQ8
Q9CA85	-2.106564141	Q9ZNQ7
Q9CA25	-1.051184222	Q9ZNQ5
Q9C9V7	-1.057639867	Q9XQC7
Q9C9U1	-1.856533223	Q9XJ36
Q9C9N5	-1.656281276	Q9XJ35
Q9C9K4	-1.398376454	Q9XJ27
Q9C9A5	-1.154627296	Q9XIW0
Q9C941	-1.006452031	Q9XIS1
Q9C8Y1	-1.302268376	Q9XIR9
Q9C8V0	-1.182927953	Q9XIR1
Q9C8M5	-1.324081536	Q9XIR0
Q9C8M4	-2.469423584	Q9XIQ7
Q9C809	-3.079011075	Q9XIQ1
Q9C7I7	-1.132063059	Q9XIP8
Q9C7I3	-1.331862738	Q9XIP7
Q9C6F2	-1.416197015	Q9XIN8
Q9C648	-4.62028033	Q9XIN6
Q9C5T3	-1.133724808	Q9XIN3
Q9C5M3	-1.559421944	Q9XIM8
Q9C5C2	-1.122270358	Q9XIM7
Q9C593	-1.187235429	Q9XIM6
Q9C564	-3.073927132	Q9XIM2
Q96500	-1.113968353	Q9XIM0
Q94K59	-1.391974069	Q9XIL9
Q94JR6	-2.207927747	Q9XIL6
Q94BY6	-1.161260103	Q9XIL5
Q94AL8	-2.836513582	Q9XIK6
Q949U1	-1.133245737	Q9XIK4
Q949S3	-1.532554395	Q9XIK3
Q943Z4	-1.111132842	Q9XIK0
Q940H3	-1.303316013	Q9XIJ5
Q93ZR6	-2.328256204	Q9XIJ0
Q93ZB9	-1.309508665	Q9XII1
Q93ZA3	-3.521939218	Q9XIG2
Q93Z29	-1.245099979	Q9XIG1
Q93WK6	-2.216846898	Q9XIF8
Q93WC4	-2.673371419	Q9XIF7
Q8W568	-1.019205015	Q9XIF2
Q8W110	-1.402554265	Q9XIE6
Q8VZU6	-1.007478159	Q9XIE4
Q8VZ91	-1.510362957	Q9XIE3
Q8VY90	-2.225824984	Q9XIE2
Q8VY56	-1.850844686	Q9XIE0
Q8VXY1	-1.567460692	Q9XID9
Q8S8E3	-1.798475061	Q9XID7
Q8S3D2	-1.235991468	Q9XID3
Q8RY74	-2.28002116	Q9XID1
Q8RY71	-1.084337571	Q9XID0
Q8RXL7	-1.082781531	Q9XIC7
Q8RUI1	-2.545569872	Q9XIC5
Q8LPI0	-1.162367368	Q9XIC4
Q8LGJ5	-1.664081855	Q9XIB8
Q8LGA5	-1.429705169	Q9XIB7
Q8LEN7	-2.070009731	Q9XIB6
Q8LEA2	-1.292710882	Q9XIB5
Q8LDW6	-1.792725346	Q9XIB3
Q8LDN4	-1.290681693	Q9XIB2
Q8LCB5	-1.794791507	Q9XIA9
Q8LC69	-1.224992528	Q9XIA7
Q8LBY9	-1.740819106	Q9XIA6
Q8LBY3	-1.238532559	Q9XIA4
Q8LB81	-3.085179404	Q9XIA2
Q8LAR0	-1.15751277	Q9XI99
Q8L9N1	-1.66261291	Q9XI98
Q8L9J7	-1.045063467	Q9XI94
Q8L923	-2.036507028	Q9XI93
Q8L7S1	-1.480998293	Q9XI91
Q8L7R1	-1.349634676	Q9XI90
Q8L616	-1.416332347	Q9XI89
Q8L5W8	-1.798133357	Q9XI87
Q8H113	-1.736051095	Q9XI84
Q8GZ13	-1.067435542	Q9XI82
Q8GXU9	-3.881801264	Q9XI76
Q8GWK6	-1.262452091	Q9XI75
Q8GW75	-2.785912474	Q9XI74
Q8GT78	-3.658037006	Q9XI68
Q84WJ6	-1.285905686	Q9XI67
Q84W96	-1.608702137	Q9XI60
Q84W13	-1.369478948	Q9XI57
Q84VY3	-1.75293778	Q9XI55
Q84J48	-1.101021018	Q9XI47
Q7XJK7	-1.71596296	Q9XI46
Q6R8G6	-1.51154915	Q9XI45
Q6NPP2	-1.363791233	Q9XI42
Q6NPI4	-1.308953107	Q9XI36
Q6NPD7	-1.804743916	Q9XI32
Q6NMD6	-1.056881272	Q9XI29
Q6NLU2	-1.477797619	Q9XI28
Q6NLG8	-3.268512047	Q9XI22
Q6NKX1	-1.120354557	Q9XI21
Q6LA42	-1.718843367	Q9XI20
Q6E267	-2.52875304	Q9XI19
Q6DYC8	-1.037492653	Q9XI12
Q6DBG1	-1.063498991	Q9XI11
Q6DBD5	-2.319729002	Q9XI10
Q67ZI9	-3.921093576	Q9XI07
Q67Y03	-2.949834575	Q9XI05
Q66GS7	-2.113137856	Q9XI02
Q5XXN8	-2.31764347	Q9XI00
Q5XXL4	-1.890207104	Q9XHZ8
Q5XV21	-1.270065272	Q9XHZ7
Q5XF20	-1.39025226	Q9XHZ3
Q5S4X4	-1.592159255	Q9XH75
Q5S4T6	-1.352235918	Q9XH48
Q5M726	-1.01042799	Q9XGZ9
Q570U1	-4.472963267	Q9XGZ8
Q56ZA1	-1.175138969	Q9XGZ3
Q56Y32	-2.163431152	Q9XGZ2
Q547P7	-1.347532147	Q9XGZ0
Q52K94	-1.879618145	Q9XGY4
Q501F8	-2.064711475	Q9XGX9
Q43309	-1.683014784	Q9XGX0
Q42547	-1.107872273	Q9XGW1
Q3E8H4	-1.372400264	Q9XGU0
Q39212	-1.008597472	Q9XGR4
Q39110	-1.285455351	Q9XGN1
Q39091	-2.657313244	Q9XGM8
Q38967	-1.09460274	Q9XGM3
Q38804	-1.068632667	Q9XGM2
Q38802	-1.804677344	Q9XFT3
Q2V3H2	-1.237052873	Q9XFS7
Q29PU2	-2.165628141	Q9XFR6
Q1PE74	-1.599993424	Q9XFI1
Q1PDN6	-1.22829281	Q9XFH9
Q1G3V6	-1.447792952	Q9XFH8
Q1G3U8	-1.648176023	Q9XFH4
Q1G3N4	-3.166674857	Q9XFD1
Q1G3M1	-1.295248842	Q9XFB1
Q1G3G9	-4.842517874	Q9XFB0
Q0WWC4	-1.350071206	Q9XF92
Q0WWC2	-1.091728505	Q9XF91
Q0WW34	-1.224370907	Q9XF89
Q0WVH8	-1.058228116	Q9XF88
Q0WRS3	-7.315573009	Q9XF87
Q0WRG6	-1.07898238	Q9XF57
Q0WR53	-2.076809589	Q9XF50
Q0WQW6	-1.600994833	Q9XF43
Q0WQK9	-1.001595524	Q9XES1
Q0WPQ2	-1.0618765	Q9XER9
Q06915	-5.262216571	Q9XEF2
Q058M7	-2.793876741	Q9XEF0
P93046	-1.636434441	Q9XEE6
P93017	-2.290914335	Q9XEE4
P58050	-1.557885377	Q9XED8
P46011	-1.256996121	Q9XEC6
P43296	-1.058429769	Q9XEC4
P43082	-1.639442831	Q9XEB5
P42758	-3.126816185	Q9XEA1
P35632	-1.663866301	Q9XEA0
P25853	-4.624609323	Q9XE98
P18612	-3.3058251	Q9T0P4
O82647	-1.757147024	Q9T0L2
O82615	-1.002225499	Q9T0K8
O82393	-2.037028305	Q9T0K7
O82255	-3.060762121	Q9T0K5
O82246	-1.068567736	Q9T0K4
O82200	-1.906828217	Q9T0J3
O82176	-2.301937476	Q9T0J2
O82132	-1.566267445	Q9T0I9
O81873	-1.044291641	Q9T0I8
O81833	-1.662498505	Q9T0I5
O81077	-2.3849041	Q9T0H6
O81003	-1.456475462	Q9T0H4
O80803	-1.128077282	Q9T0H2
O80582	-1.917800122	Q9T0H1
O80518	-1.726477043	Q9T0G7
O80483	-1.683590909	Q9T0G2
O80341	-1.740278361	Q9T0G1
O65797	-1.856190943	Q9T0F7
O65581	-1.15336506	Q9T0F4
O64865	-1.77375749	Q9T0E8
O64495	-1.13322987	Q9T0D6
O49710	-1.119841984	Q9T0D3
O49696	-1.589171639	Q9T0D0
O49643	-2.920858433	Q9T0B9
O49432	-1.036276123	Q9T0A6
O49328	-1.425480481	Q9T0A4
O48766	-1.146000634	Q9T0A3
O48723	-2.532396269	Q9T0A2
O23683	-1.066229603	Q9T0A0
O23474	-3.949277816	Q9T096
O23421	-1.343245704	Q9T095
O23419	-1.610781455	Q9T093
O23417	-1.651322105	Q9T090
O23239	-1.66178586	Q9T081
O23231	-1.266261423	Q9T080
O22900	-1.67142056	Q9T076
O22893	-1.294317534	Q9T075
O22841	-1.060541863	Q9T069
O22817	-2.071676848	Q9T068
O22213	-2.056983892	Q9T062
O22159	-1.078530244	Q9T058
O04551	-1.161432909	Q9T053
O04195	-1.881657414	Q9T052
O03983	-1.205759608	Q9T051
F4KCJ8	-1.041362338	Q9T042
F4KCF2	-1.424494456	Q9T041
F4K5T2	-1.877075949	Q9T038
F4K3Y1	-1.027234673	Q9T037
F4K0K7	-1.096988271	Q9T034
F4JSC8	-2.387727234	Q9T033
F4JSA1	-1.341280407	Q9T031
F4JQT4	-1.223459477	Q9T030
F4JKD9	-2.782711926	Q9T028
F4JKD1	-1.174189227	Q9T024
F4JJE8	-4.805372165	Q9T023
F4JI18	-3.745561186	Q9T017
F4JHR9	-1.205207439	Q9T014
F4JGZ2	-4.344213921	Q9T012
F4JFB9	-1.929429203	Q9T003
F4JEV5	-1.237398318	Q9SZZ8
F4JD33	-1.734324098	Q9SZZ6
F4JC18	-1.355887135	Q9SZZ4
F4J8G2	-1.629787985	Q9SZY7
F4J4I7	-1.012402459	Q9SZY5
F4J4C0	-2.520788237	Q9SZY4
F4J0L4	-1.028276245	Q9SZX9
F4IYS4	-1.529285453	Q9SZW7
F4IUL5	-1.392066776	Q9SZW6
F4IU14	-1.556527962	Q9SZW4
F4IQ05	-1.139201768	Q9SZW3
F4IHR4	-1.090889729	Q9SZV5
F4IHG3	-1.9542642	Q9SZV4
F4IGZ2	-1.065438841	Q9SZV3
F4IEJ8	-1.706186354	Q9SZV2
F4IDH0	-1.544393358	Q9SZV0
F4ICD9	-1.848957629	Q9SZU7
F4IAX0	-1.588624828	Q9SZU4
F4IAT5	-1.464835084	Q9SZU1
F4I972	-2.031417934	Q9SZT8
F4I839	-2.04786446	Q9SZT7
F4I819	-1.267191155	Q9SZT4
F4I7U9	-1.413321932	Q9SZR6
F4I5Q2	-1.138790165	Q9SZR5
F4I2Q0	-1.0094354	Q9SZR3
F4I0N7	-1.159775997	Q9SZR1
F4HZ54	-1.275840223	Q9SZR0
F4HWK9	-1.689167824	Q9SZQ8
F4HVX7	-1.061216772	Q9SZQ5
F4HVG2	-1.257123853	Q9SZQ2
F4HT96	-1.81567658	Q9SZP6
F4HT77	-1.45664048	Q9SZP4
F4HS79	-1.112766745	Q9SZP1
F4HRT7	-3.259965558	Q9SZN7
F4HRI2	-1.847690821	Q9SZN1
C4PVQ8	-1.121273836	Q9SZM3
C0Z253	-1.072587236	Q9SZM1
C0SVP9	-1.3617752	Q9SZL8
C0SVM6	-1.079947627	Q9SZL7
C0SV44	-1.654314165	Q9SZL6
C0LGG3	-1.443924858	Q9SZL5
B9DHH5	-1.439725942	Q9SZK4
B9DGY6	-2.733524512	Q9SZK1
B9DG36	-1.176142808	Q9SZJ5
B7U6X4	-1.12529953	Q9SZJ2
B5X564	-1.40268608	Q9SZI9
B5RID5	-1.147576452	Q9SZI6
B4G294	-1.340932551	Q9SZI4
B3H7G1	-1.512357073	Q9SZI2
B3H477	-1.019016913	Q9SZI0
B2GVM7	-1.243587115	Q9SZH4
A8MRX9	-1.624699993	Q9SZH0
A8MRI9	-2.148233501	Q9SZG0
A8MR18	-1.817332962	Q9SZF8
A8MQS5	-4.229621844	Q9SZF7
A8MQS2	-1.121916673	Q9SZF3
A6QRC7	-5.123911803	Q9SZE9
A2RVU4	-1.409685647	Q9SZE8
A1L4Y2	-1.088292999	Q9SZE4
		Q9SZE2
		Q9SZE1
		Q9SZE0
		Q9SZD6
		Q9SZD5
		Q9SZD4
		Q9SZD3
		Q9SZD2
		Q9SZD1
		Q9SZB9
		Q9SZB7
		Q9SZB2
		Q9SZA4
		Q9SZA3
		Q9SZ98
		Q9SZ96
		Q9SZ92
		Q9SZ91
		Q9SZ83
		Q9SZ77
		Q9SZ69
		Q9SZ66
		Q9SZ65
		Q9SZ63
		Q9SZ58
		Q9SZ56
		Q9SZ54
		Q9SZ53
		Q9SZ52
		Q9SZ51
		Q9SZ44
		Q9SZ42
		Q9SZ41
		Q9SZ34
		Q9SZ30
		Q9SZ21
		Q9SZ15
		Q9SZ13
		Q9SZ11
		Q9SZ10
		Q9SZ05
		Q9SYZ9
		Q9SYZ4
		Q9SYZ0
		Q9SYY4
		Q9SYX2
		Q9SYX1
		Q9SYW8
		Q9SYU4
		Q9SYT0
		Q9SYS6
		Q9SYQ8
		Q9SYQ0
		Q9SYP2
		Q9SYP1
		Q9SYN7
		Q9SYN6
		Q9SYN5
		Q9SYM9
		Q9SYM7
		Q9SYM5
		Q9SYM4
		Q9SYM2
		Q9SYM1
		Q9SYL9
		Q9SYL7
		Q9SYL6
		Q9SYL0
		Q9SYK9
		Q9SYK5
		Q9SYK1
		Q9SYK0
		Q9SYJ3
		Q9SYJ2
		Q9SYI9
		Q9SYI8
		Q9SYI5
		Q9SYH9
		Q9SYH4
		Q9SYH3
		Q9SYH2
		Q9SYH1
		Q9SYH0
		Q9SYG9
		Q9SYG8
		Q9SYG7
		Q9SYG5
		Q9SYG4
		Q9SYG2
		Q9SYG1
		Q9SYE2
		Q9SYD8
		Q9SYD6
		Q9SYB9
		Q9SYB8
		Q9SYB5
		Q9SYB4
		Q9SYB2
		Q9SYB0
		Q9SYA9
		Q9SYA0
		Q9SY97
		Q9SY90
		Q9SY89
		Q9SY88
		Q9SY77
		Q9SY76
		Q9SY75
		Q9SY74
		Q9SY73
		Q9SY70
		Q9SY69
		Q9SY66
		Q9SY65
		Q9SY60
		Q9SY59
		Q9SY57
		Q9SY56
		Q9SY55
		Q9SY38
		Q9SY29
		Q9SY14
		Q9SY09
		Q9SY07
		Q9SY05
		Q9SY03
		Q9SY02
		Q9SY00
		Q9SXZ2
		Q9SXY0
		Q9SXS7
		Q9SXS2
		Q9SXP7
		Q9SXL4
		Q9SXJ7
		Q9SXJ6
		Q9SXH3
		Q9SXE9
		Q9SXE7
		Q9SXE6
		Q9SXE5
		Q9SXE1
		Q9SXD8
		Q9SXD5
		Q9SXD1
		Q9SXC9
		Q9SXC8
		Q9SXC7
		Q9SXC4
		Q9SXC1
		Q9SXC0
		Q9SXB7
		Q9SXA7
		Q9SXA6
		Q9SXA5
		Q9SXA1
		Q9SX99
		Q9SX98
		Q9SX97
		Q9SX96
		Q9SX86
		Q9SX83
		Q9SX80
		Q9SX79
		Q9SX77
		Q9SX76
		Q9SX67
		Q9SX65
		Q9SX62
		Q9SX53
		Q9SX52
		Q9SX45
		Q9SX33
		Q9SX31
		Q9SX29
		Q9SX28
		Q9SX27
		Q9SX25
		Q9SX20
		Q9SWX9
		Q9SWW6
		Q9SWS1
		Q9SWI1
		Q9SWH5
		Q9SWH4
		Q9SWG3
		Q9SWG0
		Q9SWE5
		Q9SWA6
		Q9SW95
		Q9SW67
		Q9SW63
		Q9SW57
		Q9SW55
		Q9SW54
		Q9SW48
		Q9SW44
		Q9SW43
		Q9SW42
		Q9SW40
		Q9SW34
		Q9SW33
		Q9SW27
		Q9SW24
		Q9SW23
		Q9SW21
		Q9SW12
		Q9SW07
		Q9SW05
		Q9SVZ8
		Q9SVZ6
		Q9SVZ0
		Q9SVY5
		Q9SVY1
		Q9SVY0
		Q9SVX8
		Q9SVX5
		Q9SVW8
		Q9SVW7
		Q9SVV6
		Q9SVU5
		Q9SVU4
		Q9SVU0
		Q9SVT8
		Q9SVT5
		Q9SVS7
		Q9SVS3
		Q9SVS1
		Q9SVS0
		Q9SVR1
		Q9SVR0
		Q9SVQ9
		Q9SVQ1
		Q9SVP7
		Q9SVN5
		Q9SVN2
		Q9SVM9
		Q9SVM0
		Q9SVL9
		Q9SVL6
		Q9SVL1
		Q9SVL0
		Q9SVK9
		Q9SVJ9
		Q9SVJ5
		Q9SVH3
		Q9SVH0
		Q9SVG9
		Q9SVG5
		Q9SVG4
		Q9SVG3
		Q9SVG0
		Q9SVF5
		Q9SVF3
		Q9SVF2
		Q9SVE7
		Q9SVE5
		Q9SVD7
		Q9SVD6
		Q9SVD5
		Q9SVD1
		Q9SVD0
		Q9SVC9
		Q9SVC8
		Q9SVC6
		Q9SVC4
		Q9SVC2
		Q9SVB9
		Q9SVB0
		Q9SVA7
		Q9SVA6
		Q9SVA5
		Q9SVA3
		Q9SVA1
		Q9SV98
		Q9SV93
		Q9SV91
		Q9SV88
		Q9SV83
		Q9SV79
		Q9SV72
		Q9SV71
		Q9SV70
		Q9SV69
		Q9SV68
		Q9SV64
		Q9SV55
		Q9SV46
		Q9SV43
		Q9SV41
		Q9SV37
		Q9SV31
		Q9SV28
		Q9SV26
		Q9SV25
		Q9SV23
		Q9SV21
		Q9SV20
		Q9SV19
		Q9SV15
		Q9SV14
		Q9SV13
		Q9SV11
		Q9SV09
		Q9SV07
		Q9SV06
		Q9SV05
		Q9SV00
		Q9SUZ8
		Q9SUZ7
		Q9SUZ4
		Q9SUY2
		Q9SUY0
		Q9SUX0
		Q9SUW7
		Q9SUW6
		Q9SUW4
		Q9SUW3
		Q9SUW2
		Q9SUW1
		Q9SUV2
		Q9SUV1
		Q9SUU7
		Q9SUU5
		Q9SUU4
		Q9SUT9
		Q9SUT5
		Q9SUT4
		Q9SUT2
		Q9SUT1
		Q9SUS9
		Q9SUS5
		Q9SUS4
		Q9SUS3
		Q9SUS1
		Q9SUR9
		Q9SUR6
		Q9SUR3
		Q9SUR0
		Q9SUQ9
		Q9SUQ8
		Q9SUQ4
		Q9SUQ3
		Q9SUQ2
		Q9SUP6
		Q9SUP5
		Q9SUP3
		Q9SUN5
		Q9SUN3
		Q9SUM3
		Q9SUM1
		Q9SUL7
		Q9SUL1
		Q9SUK9
		Q9SUK8
		Q9SUK6
		Q9SUK4
		Q9SUJ1
		Q9SUI7
		Q9SUI6
		Q9SUI5
		Q9SUI4
		Q9SUI2
		Q9SUI0
		Q9SUH8
		Q9SUH6
		Q9SUH5
		Q9SUH1
		Q9SUG8
		Q9SUG7
		Q9SUF9
		Q9SUF6
		Q9SUF1
		Q9SUE9
		Q9SUE8
		Q9SUE7
		Q9SUE3
		Q9SUE0
		Q9SUD8
		Q9SUD4
		Q9SUC9
		Q9SUC6
		Q9SUC5
		Q9SUC4
		Q9SUC0
		Q9SUA3
		Q9SUA1
		Q9SU98
		Q9SU94
		Q9SU93
		Q9SU92
		Q9SU91
		Q9SU89
		Q9SU88
		Q9SU86
		Q9SU83
		Q9SU82
		Q9SU81
		Q9SU79
		Q9SU78
		Q9SU71
		Q9SU70
		Q9SU69
		Q9SU67
		Q9SU63
		Q9SU58
		Q9SU57
		Q9SU56
		Q9SU50
		Q9SU40
		Q9SU36
		Q9SU35
		Q9SU34
		Q9SU33
		Q9SU31
		Q9SU30
		Q9SU29
		Q9SU27
		Q9SU25
		Q9SU24
		Q9SU17
		Q9SU16
		Q9SU15
		Q9SU14
		Q9SU13
		Q9STZ3
		Q9STZ2
		Q9STY8
		Q9STY7
		Q9STY6
		Q9STY5
		Q9STY3
		Q9STY0
		Q9STX3
		Q9STX2
		Q9STX1
		Q9STX0
		Q9STW8
		Q9STW6
		Q9STW5
		Q9STW2
		Q9STW1
		Q9STV7
		Q9STV1
		Q9STV0
		Q9STU5
		Q9STU3
		Q9STT5
		Q9STT3
		Q9STT2
		Q9STT1
		Q9STS9
		Q9STS7
		Q9STS3
		Q9STS1
		Q9STR3
		Q9STR1
		Q9STP8
		Q9STP4
		Q9STP2
		Q9STN8
		Q9STM6
		Q9STM4
		Q9STM3
		Q9STM1
		Q9STL9
		Q9STL5
		Q9STL2
		Q9STL1
		Q9STK8
		Q9STK6
		Q9STK5
		Q9STJ8
		Q9STI8
		Q9STI7
		Q9STI6
		Q9STI1
		Q9STI0
		Q9STH7
		Q9STH2
		Q9STH1
		Q9STG9
		Q9STG7
		Q9STG6
		Q9STG5
		Q9STG4
		Q9STG2
		Q9STG0
		Q9STF9
		Q9STF3
		Q9STF2
		Q9STE8
		Q9STE1
		Q9ST43
		Q9SSW2
		Q9SST1
		Q9SSS9
		Q9SSS7
		Q9SSS6
		Q9SSR6
		Q9SSR4
		Q9SSR2
		Q9SSR1
		Q9SSQ9
		Q9SSQ7
		Q9SSQ4
		Q9SSP9
		Q9SSP7
		Q9SSP6
		Q9SSP5
		Q9SSP4
		Q9SSN6
		Q9SSN5
		Q9SSN4
		Q9SSN2
		Q9SSM4
		Q9SSM3
		Q9SSL9
		Q9SSL1
		Q9SSL0
		Q9SSK5
		Q9SSK4
		Q9SSK1
		Q9SSJ8
		Q9SSJ7
		Q9SSJ0
		Q9SSG6
		Q9SSG5
		Q9SSG3
		Q9SSG2
		Q9SSF9
		Q9SSF8
		Q9SSF1
		Q9SSE9
		Q9SSE7
		Q9SSE5
		Q9SSD7
		Q9SSD6
		Q9SSD3
		Q9SSD2
		Q9SSD1
		Q9SSC7
		Q9SSC6
		Q9SSC1
		Q9SSC0
		Q9SSB8
		Q9SSB5
		Q9SSA7
		Q9SSA4
		Q9SS97
		Q9SS96
		Q9SS95
		Q9SS94
		Q9SS90
		Q9SS89
		Q9SS87
		Q9SS83
		Q9SS82
		Q9SS81
		Q9SS80
		Q9SS79
		Q9SS69
		Q9SS68
		Q9SS61
		Q9SS60
		Q9SS53
		Q9SS48
		Q9SS47
		Q9SS45
		Q9SS40
		Q9SS37
		Q9SS33
		Q9SS31
		Q9SS17
		Q9SS04
		Q9SS03
		Q9SS00
		Q9SRZ8
		Q9SRZ7
		Q9SRZ6
		Q9SRZ3
		Q9SRY5
		Q9SRY4
		Q9SRY3
		Q9SRY1
		Q9SRX9
		Q9SRX6
		Q9SRX5
		Q9SRX3
		Q9SRX2
		Q9SRW9
		Q9SRW7
		Q9SRW1
		Q9SRW0
		Q9SRV9
		Q9SRV5
		Q9SRV1
		Q9SRU7
		Q9SRT8
		Q9SRT7
		Q9SRT4
		Q9SRT3
		Q9SRT2
		Q9SRT1
		Q9SRS9
		Q9SRS6
		Q9SRS5
		Q9SRS3
		Q9SRS2
		Q9SRR8
		Q9SRR2
		Q9SRR1
		Q9SRR0
		Q9SRQ8
		Q9SRQ7
		Q9SRQ6
		Q9SRQ3
		Q9SRQ1
		Q9SRQ0
		Q9SRP6
		Q9SRN6
		Q9SRN4
		Q9SRN1
		Q9SRN0
		Q9SRM8
		Q9SRM5
		Q9SRM0
		Q9SRL8
		Q9SRL7
		Q9SRL6
		Q9SRL5
		Q9SRL4
		Q9SRL3
		Q9SRK7
		Q9SRK5
		Q9SRI3
		Q9SRI2
		Q9SRI1
		Q9SRH9
		Q9SRH7
		Q9SRH6
		Q9SRH5
		Q9SRG3
		Q9SRE6
		Q9SRE5
		Q9SRE4
		Q9SRE0
		Q9SRD9
		Q9SRD5
		Q9SRD4
		Q9SR97
		Q9SR96
		Q9SR93
		Q9SR92
		Q9SR91
		Q9SR89
		Q9SR87
		Q9SR86
		Q9SR82
		Q9SR79
		Q9SR77
		Q9SR73
		Q9SR71
		Q9SR70
		Q9SR62
		Q9SR52
		Q9SR43
		Q9SR37
		Q9SR36
		Q9SR33
		Q9SR32
		Q9SR23
		Q9SR22
		Q9SR19
		Q9SR18
		Q9SR13
		Q9SR12
		Q9SR09
		Q9SR07
		Q9SR06
		Q9SR03
		Q9SR02
		Q9SR01
		Q9SR00
		Q9SQZ9
		Q9SQZ1
		Q9SQY7
		Q9SQX9
		Q9SQV1
		Q9SQV0
		Q9SQU6
		Q9SQU4
		Q9SQU1
		Q9SQT8
		Q9SQT7
		Q9SQT5
		Q9SQR8
		Q9SQR5
		Q9SQR4
		Q9SQR3
		Q9SQR2
		Q9SQR1
		Q9SQQ6
		Q9SQQ5
		Q9SQN2
		Q9SQK3
		Q9SQI8
		Q9SQH6
		Q9SQG2
		Q9SPU7
		Q9SPL2
		Q9SPK5
		Q9SPK4
		Q9SPG7
		Q9SPG5
		Q9SPG2
		Q9SPE6
		Q9SPE5
		Q9SP35
		Q9SP32
		Q9SP08
		Q9SP02
		Q9SNV9
		Q9SNE5
		Q9SNE0
		Q9SND9
		Q9SND3
		Q9SNC6
		Q9SNC4
		Q9SNC3
		Q9SNC0
		Q9SNB9
		Q9SNB8
		Q9SNB7
		Q9SNB6
		Q9SNB5
		Q9SNB4
		Q9SNB1
		Q9SNA0
		Q9SN96
		Q9SN95
		Q9SN94
		Q9SN90
		Q9SN89
		Q9SN88
		Q9SN87
		Q9SN86
		Q9SN85
		Q9SN84
		Q9SN80
		Q9SN79
		Q9SN78
		Q9SN77
		Q9SN74
		Q9SN73
		Q9SN68
		Q9SN67
		Q9SN52
		Q9SN46
		Q9SN43
		Q9SN39
		Q9SN38
		Q9SN35
		Q9SN29
		Q9SN28
		Q9SN26
		Q9SN23
		Q9SN19
		Q9SN17
		Q9SN13
		Q9SN12
		Q9SN11
		Q9SN10
		Q9SN06
		Q9SMZ9
		Q9SMZ3
		Q9SMZ2
		Q9SMY8
		Q9SMY7
		Q9SMX9
		Q9SMX5
		Q9SMX4
		Q9SMX3
		Q9SMX1
		Q9SMW7
		Q9SMV7
		Q9SMU8
		Q9SMU4
		Q9SMU2
		Q9SMT7
		Q9SMT6
		Q9SMS0
		Q9SMR9
		Q9SMR7
		Q9SMR5
		Q9SMR4
		Q9SMR2
		Q9SMR1
		Q9SMQ6
		Q9SMP5
		Q9SMP3
		Q9SMP2
		Q9SMP0
		Q9SMN3
		Q9SMN1
		Q9SMN0
		Q9SMM8
		Q9SMM7
		Q9SMM5
		Q9SM23
		Q9SM08
		Q9SM02
		Q9SLV3
		Q9SLV0
		Q9SLU9
		Q9SLU2
		Q9SLT9
		Q9SLT8
		Q9SLT5
		Q9SLN1
		Q9SLN0
		Q9SLM4
		Q9SLL7
		Q9SLL2
		Q9SLK2
		Q9SLK0
		Q9SLJ2
		Q9SLI8
		Q9SLI4
		Q9SLI2
		Q9SLH3
		Q9SLH0
		Q9SLG9
		Q9SLG8
		Q9SLG0
		Q9SLF3
		Q9SLF1
		Q9SLE4
		Q9SLD9
		Q9SLD2
		Q9SLD0
		Q9SLC8
		Q9SLC7
		Q9SLC6
		Q9SLC2
		Q9SLC0
		Q9SLB9
		Q9SLA8
		Q9SLA7
		Q9SLA6
		Q9SLA4
		Q9SLA2
		Q9SLA1
		Q9SL96
		Q9SL95
		Q9SL94
		Q9SL92
		Q9SL91
		Q9SL90
		Q9SL83
		Q9SL79
		Q9SL76
		Q9SL70
		Q9SL67
		Q9SL56
		Q9SL49
		Q9SL48
		Q9SL47
		Q9SL46
		Q9SL45
		Q9SL43
		Q9SL42
		Q9SL41
		Q9SL29
		Q9SL23
		Q9SL15
		Q9SL13
		Q9SL08
		Q9SL05
		Q9SL02
		Q9SKZ5
		Q9SKZ3
		Q9SKZ2
		Q9SKZ1
		Q9SKZ0
		Q9SKY9
		Q9SKY8
		Q9SKY5
		Q9SKY2
		Q9SKX9
		Q9SKX8
		Q9SKX1
		Q9SKU8
		Q9SKU6
		Q9SKU2
		Q9SKU1
		Q9SKT8
		Q9SKT6
		Q9SKT4
		Q9SKT3
		Q9SKT0
		Q9SKS9
		Q9SKS8
		Q9SKS7
		Q9SKR7
		Q9SKR5
		Q9SKR2
		Q9SKQ4
		Q9SKQ0
		Q9SKP9
		Q9SKP5
		Q9SKP4
		Q9SKP3
		Q9SKP2
		Q9SKN7
		Q9SKN3
		Q9SKN2
		Q9SKN1
		Q9SKN0
		Q9SKM9
		Q9SKM7
		Q9SKL4
		Q9SKK4
		Q9SKK0
		Q9SKJ7
		Q9SKJ6
		Q9SKI3
		Q9SKI2
		Q9SKI0
		Q9SKH9
		Q9SKH2
		Q9SKG5
		Q9SKF0
		Q9SKE0
		Q9SKD9
		Q9SKD8
		Q9SKD7
		Q9SKD6
		Q9SKD3
		Q9SKD0
		Q9SKC5
		Q9SKC1
		Q9SKB8
		Q9SKB7
		Q9SKB6
		Q9SKB2
		Q9SKA5
		Q9SKA3
		Q9SK99
		Q9SK96
		Q9SK92
		Q9SK91
		Q9SK86
		Q9SK84
		Q9SK82
		Q9SK77
		Q9SK74
		Q9SK71
		Q9SK69
		Q9SK61
		Q9SK50
		Q9SK49
		Q9SK47
		Q9SK46
		Q9SK36
		Q9SK34
		Q9SK32
		Q9SK27
		Q9SK22
		Q9SK10
		Q9SK08
		Q9SK03
		Q9SK01
		Q9SJZ7
		Q9SJZ6
		Q9SJZ3
		Q9SJZ2
		Q9SJY7
		Q9SJY5
		Q9SJY4
		Q9SJX7
		Q9SJX1
		Q9SJW9
		Q9SJW7
		Q9SJW6
		Q9SJW3
		Q9SJW0
		Q9SJV8
		Q9SJV7
		Q9SJV6
		Q9SJV5
		Q9SJV1
		Q9SJV0
		Q9SJU9
		Q9SJU8
		Q9SJU5
		Q9SJU0
		Q9SJT9
		Q9SJT7
		Q9SJT4
		Q9SJT1
		Q9SJS8
		Q9SJR5
		Q9SJR4
		Q9SJR3
		Q9SJR2
		Q9SJQ9
		Q9SJQ8
		Q9SJQ6
		Q9SJQ5
		Q9SJQ1
		Q9SJQ0
		Q9SJP9
		Q9SJP2
		Q9SJN8
		Q9SJN3
		Q9SJN2
		Q9SJM9
		Q9SJM8
		Q9SJM7
		Q9SJM6
		Q9SJM4
		Q9SJM3
		Q9SJM1
		Q9SJL8
		Q9SJL4
		Q9SJL2
		Q9SJL0
		Q9SJK9
		Q9SJJ5
		Q9SJJ3
		Q9SJI9
		Q9SJI8
		Q9SJI7
		Q9SJI1
		Q9SJI0
		Q9SJH9
		Q9SJH8
		Q9SJH6
		Q9SJH0
		Q9SJG9
		Q9SJG8
		Q9SJG7
		Q9SJG6
		Q9SJG2
		Q9SJF3
		Q9SJF1
		Q9SJE2
		Q9SJE1
		Q9SJD5
		Q9SJD4
		Q9SJC4
		Q9SJB9
		Q9SJB4
		Q9SJA6
		Q9SJA2
		Q9SJ96
		Q9SJ89
		Q9SJ85
		Q9SJ81
		Q9SJ74
		Q9SJ73
		Q9SJ68
		Q9SJ66
		Q9SJ62
		Q9SJ60
		Q9SJ56
		Q9SJ54
		Q9SJ50
		Q9SJ45
		Q9SJ44
		Q9SJ41
		Q9SJ40
		Q9SJ36
		Q9SJ35
		Q9SJ31
		Q9SJ22
		Q9SJ20
		Q9SJ16
		Q9SJ13
		Q9SJ12
		Q9SJ11
		Q9SJ04
		Q9SJ03
		Q9SJ02
		Q9SIZ9
		Q9SIZ5
		Q9SIZ4
		Q9SIZ3
		Q9SIY7
		Q9SIY5
		Q9SIY3
		Q9SIY2
		Q9SIX2
		Q9SIX1
		Q9SIW3
		Q9SIW2
		Q9SIW1
		Q9SIV9
		Q9SIV6
		Q9SIV2
		Q9SIV0
		Q9SIU8
		Q9SIU5
		Q9SIU2
		Q9SIU0
		Q9SIT7
		Q9SIT6
		Q9SIT1
		Q9SIS7
		Q9SIS3
		Q9SIS2
		Q9SIR8
		Q9SIR5
		Q9SIQ8
		Q9SIP7
		Q9SIP1
		Q9SIP0
		Q9SIN7
		Q9SIN5
		Q9SIN2
		Q9SIN1
		Q9SIM9
		Q9SIM4
		Q9SIM1
		Q9SIL9
		Q9SIL6
		Q9SIL5
		Q9SIL4
		Q9SIL3
		Q9SIK7
		Q9SIK4
		Q9SIK3
		Q9SIJ7
		Q9SIJ6
		Q9SIJ5
		Q9SII9
		Q9SII8
		Q9SII5
		Q9SII4
		Q9SII1
		Q9SIH5
		Q9SIH2
		Q9SIH1
		Q9SIH0
		Q9SIG9
		Q9SIF5
		Q9SIE7
		Q9SIE4
		Q9SIE3
		Q9SIE1
		Q9SIE0
		Q9SID9
		Q9SID3
		Q9SID2
		Q9SID1
		Q9SID0
		Q9SIC9
		Q9SIC8
		Q9SIC4
		Q9SIB9
		Q9SIB6
		Q9SIB5
		Q9SIB2
		Q9SI97
		Q9SI96
		Q9SI93
		Q9SI85
		Q9SI78
		Q9SI77
		Q9SI75
		Q9SI74
		Q9SI72
		Q9SI67
		Q9SI64
		Q9SI62
		Q9SI61
		Q9SI60
		Q9SI58
		Q9SI54
		Q9SI53
		Q9SI52
		Q9SI36
		Q9SI32
		Q9SI20
		Q9SI19
		Q9SI16
		Q9SI13
		Q9SI09
		Q9SI07
		Q9SHZ8
		Q9SHZ5
		Q9SHZ3
		Q9SHY8
		Q9SHY3
		Q9SHX3
		Q9SHU9
		Q9SHU7
		Q9SHU5
		Q9SHU4
		Q9SHS8
		Q9SHS2
		Q9SHR7
		Q9SHQ6
		Q9SHP6
		Q9SHP5
		Q9SHP4
		Q9SHP0
		Q9SHM1
		Q9SHL8
		Q9SHL7
		Q9SHL4
		Q9SHK2
		Q9SHJ8
		Q9SHJ6
		Q9SHJ5
		Q9SHJ3
		Q9SHJ0
		Q9SHI9
		Q9SHI7
		Q9SHI2
		Q9SHI1
		Q9SHI0
		Q9SHH8
		Q9SHH6
		Q9SHH1
		Q9SHH0
		Q9SHG8
		Q9SHG7
		Q9SHG6
		Q9SHF3
		Q9SHF2
		Q9SHE9
		Q9SHE8
		Q9SHE7
		Q9SHD3
		Q9SHC8
		Q9SHB0
		Q9SH93
		Q9SH87
		Q9SH69
		Q9SH61
		Q9SH55
		Q9SH42
		Q9SH37
		Q9SH36
		Q9SH26
		Q9SH22
		Q9SH14
		Q9SH08
		Q9SGZ8
		Q9SGZ7
		Q9SGZ5
		Q9SGY2
		Q9SGW9
		Q9SGW6
		Q9SGW5
		Q9SGW3
		Q9SGU9
		Q9SGU7
		Q9SGU2
		Q9SGT7
		Q9SGT0
		Q9SGS5
		Q9SGS4
		Q9SGS2
		Q9SGS1
		Q9SGR6
		Q9SGQ0
		Q9SGP9
		Q9SGP6
		Q9SGP2
		Q9SGN8
		Q9SGN6
		Q9SGJ0
		Q9SGI5
		Q9SGI3
[truncated: 15,626 more rows]
