# Supplementary material for: NeVOmics: An Enrichment Tool for Gene Ontology and Functional Network Analysis and Visualization of Data from OMICs Technologies
Source: Genes (Basel). 2018 Nov 23;9(12):569. doi: 10.3390/genes9120569 (PMC6316660; doi:10.3390/genes9120569)
Supplement: Supplementary file 1 [file genes-09-00569-s001.zip › Supplementary_Material/File_9.tsv]

Q9ZW82	-3.757574993	Q9ZWT2
Q9ZVB5	-1.590998088	Q9ZWT1
Q9ZUN4	-1.694604217	Q9ZWM9
Q9ZUK3	-1.254670378	Q9ZWJ9
Q9ZT78	-1.173704317	Q9ZWI7
Q9ZQI8	-1.474290567	Q9ZWG1
Q9ZQ89	-1.196155483	Q9ZWC8
Q9XIM6	-1.138501075	Q9ZWC6
Q9XIM0	-1.658021333	Q9ZWC4
Q9XIL9	-1.547937352	Q9ZWC0
Q9XIL6	-1.887030685	Q9ZWB4
Q9XIJ5	-1.226563589	Q9ZWB3
Q9XID9	-1.702600383	Q9ZWA6
Q9XI99	-1.20872764	Q9ZWA5
Q9XI57	-4.466039022	Q9ZWA4
Q9T095	-1.143866447	Q9ZW89
Q9SZW4	-1.049854963	Q9ZW88
Q9SZ58	-1.194135104	Q9ZW86
Q9SYN6	-2.291776257	Q9ZW85
Q9SYN5	-1.967059144	Q9ZW84
Q9SYM2	-1.049827999	Q9ZW82
Q9SY56	-1.044599681	Q9ZW80
Q9SXZ2	-2.384679827	Q9ZW76
Q9SXC1	-1.765867459	Q9ZW75
Q9SVU0	-1.063131821	Q9ZW74
Q9SVC6	-1.324116091	Q9ZW72
Q9SUZ4	-1.04473751	Q9ZW70
Q9SUT2	-1.759658441	Q9ZW37
Q9SU86	-1.180271947	Q9ZW36
Q9SU82	-2.042595543	Q9ZW35
Q9SU81	-1.187464868	Q9ZW34
Q9STY5	-1.180783993	Q9ZW32
Q9STG0	-2.741619911	Q9ZW31
Q9SSC6	-1.371171933	Q9ZW30
Q9SPG5	-1.446751984	Q9ZW27
Q9SNA0	-1.476413516	Q9ZW26
Q9SN87	-1.332425826	Q9ZW24
Q9SN17	-2.666679524	Q9ZW22
Q9SMP5	-3.96729222	Q9ZW19
Q9SL23	-4.35213056	Q9ZW18
Q9SK01	-1.050587753	Q9ZW15
Q9SJB4	-1.278010453	Q9ZW14
Q9SIJ5	-1.393217949	Q9ZW13
Q9SIH5	-1.292426271	Q9ZW12
Q9SI72	-1.638901434	Q9ZW07
Q9SH42	-1.966397941	Q9ZW06
Q9SGU2	-1.341826824	Q9ZW05
Q9SFY8	-6.081002664	Q9ZW02
Q9SDS8	-1.677842329	Q9ZW00
Q9SD09	-2.256509491	Q9ZVZ9
Q9SCV8	-1.054069749	Q9ZVY4
Q9SCT6	-1.166512419	Q9ZVX8
Q9SB52	-1.986277761	Q9ZVX7
Q9SAG8	-1.384909995	Q9ZVX6
Q9SA68	-1.628265077	Q9ZVX5
Q9SA16	-1.001086229	Q9ZVX4
Q9S7W1	-1.165428479	Q9ZVX1
Q9S7L5	-1.408672436	Q9ZVX0
Q9S7I3	-2.152715678	Q9ZVW2
Q9S764	-1.335066457	Q9ZVU8
Q9M9Y9	-1.176805554	Q9ZVU5
Q9M9E7	-1.320067266	Q9ZVU4
Q9M8L2	-1.403394744	Q9ZVT9
Q9M5J8	-1.427773218	Q9ZVT8
Q9M3C8	-1.887905001	Q9ZVT7
Q9M3C7	-2.666823475	Q9ZVT6
Q9M3B6	-1.749985057	Q9ZVT5
Q9M353	-1.056875478	Q9ZVT1
Q9M329	-1.672106567	Q9ZVT0
Q9M2B3	-1.13505336	Q9ZVS5
Q9M275	-1.122570309	Q9ZVS4
Q9M1Z5	-1.38246481	Q9ZVS2
Q9M1U3	-1.141586992	Q9ZVR7
Q9M198	-2.303306048	Q9ZVQ6
Q9M175	-1.128330429	Q9ZVQ5
Q9M0L0	-1.227036712	Q9ZVQ2
Q9M0J1	-2.308133103	Q9ZVP8
Q9M0D1	-1.982705369	Q9ZVP0
Q9M0B5	-2.151836782	Q9ZVN9
Q9M0B4	-1.151576341	Q9ZVN4
Q9M080	-1.026638086	Q9ZVN2
Q9M073	-1.471696432	Q9ZVL6
Q9M039	-1.766011396	Q9ZVL3
Q9LZM9	-1.489621925	Q9ZVK5
Q9LZJ1	-1.138610139	Q9ZVK1
Q9LZ99	-1.346136535	Q9ZVJ6
Q9LZ20	-1.183222841	Q9ZVJ5
Q9LYC6	-1.808524498	Q9ZVJ4
Q9LY93	-1.704868862	Q9ZVI9
Q9LXU5	-1.40891806	Q9ZVI7
Q9LXM2	-1.927402651	Q9ZVI6
Q9LXL5	-1.020005126	Q9ZVI3
Q9LXG5	-1.342016798	Q9ZVH8
Q9LW35	-1.084338974	Q9ZVH7
Q9LW16	-1.547171077	Q9ZVH4
Q9LVS6	-1.441706034	Q9ZVH3
Q9LVC4	-1.050550839	Q9ZVG8
Q9LVA8	-1.908128062	Q9ZVG6
Q9LVA3	-4.441230651	Q9ZVF7
Q9LUH3	-2.213420743	Q9ZVF6
Q9LUE3	-6.158185134	Q9ZVF4
Q9LTT7	-1.830770865	Q9ZVF1
Q9LTM1	-3.743719941	Q9ZVE7
Q9LTK4	-5.71277482	Q9ZVE0
Q9LSS2	-1.185326742	Q9ZVD5
Q9LSQ4	-1.022260304	Q9ZVD2
Q9LS99	-1.574156876	Q9ZVD1
Q9LS23	-1.020698651	Q9ZVD0
Q9LS21	-1.448817857	Q9ZVC9
Q9LRQ8	-1.626990957	Q9ZVC7
Q9LRM5	-2.960459241	Q9ZVC6
Q9LRJ9	-1.231437077	Q9ZVC3
Q9LQX2	-1.16152246	Q9ZVC2
Q9LQ31	-1.477070907	Q9ZVC0
Q9LQ29	-1.964507669	Q9ZVB9
Q9LQ12	-3.842808083	Q9ZVB8
Q9LPU8	-1.526547104	Q9ZVB6
Q9LPU5	-1.629073854	Q9ZVB5
Q9LPS9	-1.385864566	Q9ZVA5
Q9LPK6	-1.242314916	Q9ZVA4
Q9LPG4	-5.842794836	Q9ZVA2
Q9LPG3	-1.158906344	Q9ZVA1
Q9LNU1	-2.703759731	Q9ZV93
Q9LNT3	-1.868923056	Q9ZV88
Q9LND1	-1.681461328	Q9ZV87
Q9LNB3	-1.053542619	Q9ZV85
Q9LN60	-1.771818979	Q9ZV71
Q9LMS3	-1.454173152	Q9ZV66
Q9LMM1	-1.827405781	Q9ZV57
Q9LMK8	-1.37086542	Q9ZV56
Q9LMK6	-1.170697543	Q9ZV53
Q9LMC8	-2.001563988	Q9ZV52
Q9LLR6	-2.171202393	Q9ZV51
Q9LK01	-1.001735528	Q9ZV49
Q9LJX1	-1.719213167	Q9ZV48
Q9LJW3	-1.227679314	Q9ZV45
Q9LIF4	-1.197864915	Q9ZV43
Q9LIF1	-1.032327064	Q9ZV42
Q9LID6	-1.274495846	Q9ZV36
Q9LH85	-1.419697307	Q9ZV34
Q9LDT0	-1.111048581	Q9ZV27
Q9LD83	-1.111064485	Q9ZV25
Q9FZ21	-1.653266363	Q9ZV24
Q9FYE2	-1.466908293	Q9ZV19
Q9FY94	-1.867697299	Q9ZV18
Q9FWX5	-2.581378788	Q9ZV07
Q9FWW6	-1.239398029	Q9ZV06
Q9FVS9	-5.304145169	Q9ZV05
Q9FNH5	-1.041823832	Q9ZUZ6
Q9FMX6	-2.259758736	Q9ZUZ3
Q9FMQ8	-4.280142263	Q9ZUZ2
Q9FMQ5	-1.08218748	Q9ZUZ0
Q9FMD9	-1.066551291	Q9ZUY6
Q9FMA0	-2.147120781	Q9ZUY4
Q9FM66	-2.754501515	Q9ZUY3
Q9FLN8	-1.302173751	Q9ZUY1
Q9FLI0	-1.265739042	Q9ZUX8
Q9FLA7	-1.284516057	Q9ZUX7
Q9FKQ7	-1.209985424	Q9ZUX5
Q9FKM1	-1.490861291	Q9ZUX4
Q9FKG1	-1.831074637	Q9ZUX1
Q9FKD2	-4.99366157	Q9ZUX0
Q9FKD1	-3.731177962	Q9ZUW8
Q9FKA0	-1.281378942	Q9ZUW3
Q9FK81	-1.309330767	Q9ZUV6
Q9FJS9	-1.393910528	Q9ZUV4
Q9FJB1	-2.092218008	Q9ZUV3
Q9FI23	-7.077850571	Q9ZUV0
Q9FHN1	-1.241263019	Q9ZUU9
Q9FHG7	-1.772687813	Q9ZUU7
Q9FH76	-1.200712751	Q9ZUU4
Q9FGU5	-1.083876803	Q9ZUU3
Q9FGQ1	-1.294814775	Q9ZUU2
Q9FG67	-1.215808903	Q9ZUU1
Q9FFJ4	-2.257549421	Q9ZUT9
Q9FFC2	-1.299818609	Q9ZUT8
Q9FE67	-1.544550644	Q9ZUT5
Q9FE22	-1.926534063	Q9ZUT4
Q9CAS2	-1.332942922	Q9ZUT3
Q9CAS1	-3.301542321	Q9ZUT2
Q9CAQ4	-1.201461484	Q9ZUS6
Q9CAD6	-1.929605562	Q9ZUS1
Q9CA85	-2.106564141	Q9ZUR7
Q9CA25	-1.051184222	Q9ZUQ6
Q9C9V7	-1.057639867	Q9ZUP4
Q9C9U1	-1.856533223	Q9ZUP3
Q9C9N5	-1.656281276	Q9ZUP2
Q9C9K4	-1.398376454	Q9ZUN9
Q9C9A5	-1.154627296	Q9ZUN8
Q9C941	-1.006452031	Q9ZUN5
Q9C8Y1	-1.302268376	Q9ZUN4
Q9C8V0	-1.182927953	Q9ZUN3
Q9C8M5	-1.324081536	Q9ZUM9
Q9C8M4	-2.469423584	Q9ZUM8
Q9C809	-3.079011075	Q9ZUM2
Q9C7I7	-1.132063059	Q9ZUM1
Q9C7I3	-1.331862738	Q9ZUM0
Q9C6F2	-1.416197015	Q9ZUL7
Q9C648	-4.62028033	Q9ZUL5
Q9C5T3	-1.133724808	Q9ZUL4
Q9C5M3	-1.559421944	Q9ZUL3
Q9C5C2	-1.122270358	Q9ZUL1
Q9C593	-1.187235429	Q9ZUK9
Q9C564	-3.073927132	Q9ZUK6
Q96500	-1.113968353	Q9ZUK3
Q94K59	-1.391974069	Q9ZUJ5
Q94JR6	-2.207927747	Q9ZUJ3
Q94BY6	-1.161260103	Q9ZUJ2
Q94AL8	-2.836513582	Q9ZUI7
Q949U1	-1.133245737	Q9ZUI6
Q949S3	-1.532554395	Q9ZUI4
Q943Z4	-1.111132842	Q9ZUI1
Q940H3	-1.303316013	Q9ZUH8
Q93ZR6	-2.328256204	Q9ZUH5
Q93ZB9	-1.309508665	Q9ZUH3
Q93ZA3	-3.521939218	Q9ZUH1
Q93Z29	-1.245099979	Q9ZUH0
Q93WK6	-2.216846898	Q9ZUG9
Q93WC4	-2.673371419	Q9ZUF6
Q8W568	-1.019205015	Q9ZUF4
Q8W110	-1.402554265	Q9ZUE9
Q8VZU6	-1.007478159	Q9ZUE1
Q8VZ91	-1.510362957	Q9ZUC4
Q8VY90	-2.225824984	Q9ZUC2
Q8VY56	-1.850844686	Q9ZUC1
Q8VXY1	-1.567460692	Q9ZUC0
Q8S8E3	-1.798475061	Q9ZUB7
Q8S3D2	-1.235991468	Q9ZUB2
Q8RY74	-2.28002116	Q9ZUB1
Q8RY71	-1.084337571	Q9ZUA3
Q8RXL7	-1.082781531	Q9ZUA2
Q8RUI1	-2.545569872	Q9ZUA0
Q8LPI0	-1.162367368	Q9ZU99
Q8LGJ5	-1.664081855	Q9ZU97
Q8LGA5	-1.429705169	Q9ZU96
Q8LEN7	-2.070009731	Q9ZU95
Q8LEA2	-1.292710882	Q9ZU93
Q8LDW6	-1.792725346	Q9ZU92
Q8LDN4	-1.290681693	Q9ZU90
Q8LCB5	-1.794791507	Q9ZU88
Q8LC69	-1.224992528	Q9ZU86
Q8LBY9	-1.740819106	Q9ZU79
Q8LBY3	-1.238532559	Q9ZU75
Q8LB81	-3.085179404	Q9ZU72
Q8LAR0	-1.15751277	Q9ZU67
Q8L9N1	-1.66261291	Q9ZU66
Q8L9J7	-1.045063467	Q9ZU52
Q8L923	-2.036507028	Q9ZU50
Q8L7S1	-1.480998293	Q9ZU48
Q8L7R1	-1.349634676	Q9ZU46
Q8L616	-1.416332347	Q9ZU41
Q8L5W8	-1.798133357	Q9ZU40
Q8H113	-1.736051095	Q9ZU38
Q8GZ13	-1.067435542	Q9ZU35
Q8GXU9	-3.881801264	Q9ZU34
Q8GWK6	-1.262452091	Q9ZU32
Q8GW75	-2.785912474	Q9ZU29
Q8GT78	-3.658037006	Q9ZU27
Q84WJ6	-1.285905686	Q9ZU23
Q84W96	-1.608702137	Q9ZU12
Q84W13	-1.369478948	Q9ZU07
Q84VY3	-1.75293778	Q9ZTZ7
Q84J48	-1.101021018	Q9ZTX9
Q7XJK7	-1.71596296	Q9ZTX8
Q6R8G6	-1.51154915	Q9ZTP3
Q6NPP2	-1.363791233	Q9ZTA3
Q6NPI4	-1.308953107	Q9ZT98
Q6NPD7	-1.804743916	Q9ZT96
Q6NMD6	-1.056881272	Q9ZT92
Q6NLU2	-1.477797619	Q9ZT91
Q6NLG8	-3.268512047	Q9ZT87
Q6NKX1	-1.120354557	Q9ZT82
Q6LA42	-1.718843367	Q9ZT78
Q6E267	-2.52875304	Q9ZT73
Q6DYC8	-1.037492653	Q9ZT72
Q6DBG1	-1.063498991	Q9ZT71
Q6DBD5	-2.319729002	Q9ZT50
Q67ZI9	-3.921093576	Q9ZT49
Q67Y03	-2.949834575	Q9ZT42
Q66GS7	-2.113137856	Q9ZT16
Q5XXN8	-2.31764347	Q9ZSZ8
Q5XXL4	-1.890207104	Q9ZSY8
Q5XV21	-1.270065272	Q9ZST4
Q5XF20	-1.39025226	Q9ZSS6
Q5S4X4	-1.592159255	Q9ZSP5
Q5S4T6	-1.352235918	Q9ZSM8
Q5M726	-1.01042799	Q9ZSL6
Q570U1	-4.472963267	Q9ZSK3
Q56ZA1	-1.175138969	Q9ZSK2
Q56Y32	-2.163431152	Q9ZSK1
Q547P7	-1.347532147	Q9ZSJ7
Q52K94	-1.879618145	Q9ZSJ0
Q501F8	-2.064711475	Q9ZSI9
Q43309	-1.683014784	Q9ZSI6
Q42547	-1.107872273	Q9ZSI4
Q3E8H4	-1.372400264	Q9ZSI0
Q39212	-1.008597472	Q9ZSH7
Q39110	-1.285455351	Q9ZSD4
Q39091	-2.657313244	Q9ZSB9
Q38967	-1.09460274	Q9ZSB8
Q38804	-1.068632667	Q9ZSB5
Q38802	-1.804677344	Q9ZSA8
Q2V3H2	-1.237052873	Q9ZSA4
Q29PU2	-2.165628141	Q9ZSA2
Q1PE74	-1.599993424	Q9ZS97
Q1PDN6	-1.22829281	Q9ZS88
Q1G3V6	-1.447792952	Q9ZRZ8
Q1G3U8	-1.648176023	Q9ZRW8
Q1G3N4	-3.166674857	Q9ZRV4
Q1G3M1	-1.295248842	Q9ZRT5
Q1G3G9	-4.842517874	Q9ZRT1
Q0WWC4	-1.350071206	Q9ZRP7
Q0WWC2	-1.091728505	Q9ZRF9
Q0WW34	-1.224370907	Q9ZRE2
Q0WVH8	-1.058228116	Q9ZRA2
Q0WRS3	-7.315573009	Q9ZR72
Q0WRG6	-1.07898238	Q9ZR37
Q0WR53	-2.076809589	Q9ZR13
Q0WQW6	-1.600994833	Q9ZR12
Q0WQK9	-1.001595524	Q9ZR07
Q0WPQ2	-1.0618765	Q9ZR04
Q06915	-5.262216571	Q9ZR03
Q058M7	-2.793876741	Q9ZQZ9
P93046	-1.636434441	Q9ZQZ8
P93017	-2.290914335	Q9ZQZ7
P58050	-1.557885377	Q9ZQY6
P46011	-1.256996121	Q9ZQX8
P43296	-1.058429769	Q9ZQX6
P43082	-1.639442831	Q9ZQX4
P42758	-3.126816185	Q9ZQX3
P35632	-1.663866301	Q9ZQR8
P25853	-4.624609323	Q9ZQR5
P18612	-3.3058251	Q9ZQQ9
O82647	-1.757147024	Q9ZQQ1
O82615	-1.002225499	Q9ZQQ0
O82393	-2.037028305	Q9ZQP7
O82255	-3.060762121	Q9ZQP3
O82246	-1.068567736	Q9ZQP2
O82200	-1.906828217	Q9ZQP1
O82176	-2.301937476	Q9ZQN9
O82132	-1.566267445	Q9ZQN8
O81873	-1.044291641	Q9ZQI9
O81833	-1.662498505	Q9ZQI8
O81077	-2.3849041	Q9ZQI7
O81003	-1.456475462	Q9ZQI3
O80803	-1.128077282	Q9ZQH7
O80582	-1.917800122	Q9ZQH3
O80518	-1.726477043	Q9ZQH2
O80483	-1.683590909	Q9ZQH1
O80341	-1.740278361	Q9ZQH0
O65797	-1.856190943	Q9ZQG9
O65581	-1.15336506	Q9ZQG8
O64865	-1.77375749	Q9ZQF9
O64495	-1.13322987	Q9ZQF5
O49710	-1.119841984	Q9ZQF1
O49696	-1.589171639	Q9ZQE6
O49643	-2.920858433	Q9ZQE5
O49432	-1.036276123	Q9ZQD8
O49328	-1.425480481	Q9ZQC8
O48766	-1.146000634	Q9ZQC7
O48723	-2.532396269	Q9ZQC6
O23683	-1.066229603	Q9ZQC5
O23474	-3.949277816	Q9ZQC0
O23421	-1.343245704	Q9ZQB9
O23419	-1.610781455	Q9ZQA8
O23417	-1.651322105	Q9ZQA1
O23239	-1.66178586	Q9ZQ99
O23231	-1.266261423	Q9ZQ97
O22900	-1.67142056	Q9ZQ95
O22893	-1.294317534	Q9ZQ94
O22841	-1.060541863	Q9ZQ91
O22817	-2.071676848	Q9ZQ89
O22213	-2.056983892	Q9ZQ87
O22159	-1.078530244	Q9ZQ85
O04551	-1.161432909	Q9ZQ83
O04195	-1.881657414	Q9ZQ81
O03983	-1.205759608	Q9ZQ80
F4KCJ8	-1.041362338	Q9ZQ78
F4KCF2	-1.424494456	Q9ZQ75
F4K5T2	-1.877075949	Q9ZQ74
F4K3Y1	-1.027234673	Q9ZQ71
F4K0K7	-1.096988271	Q9ZQ69
F4JSC8	-2.387727234	Q9ZQ47
F4JSA1	-1.341280407	Q9ZQ46
F4JQT4	-1.223459477	Q9ZQ45
F4JKD9	-2.782711926	Q9ZQ38
F4JKD1	-1.174189227	Q9ZQ31
F4JJE8	-4.805372165	Q9ZQ26
F4JI18	-3.745561186	Q9ZQ24
F4JHR9	-1.205207439	Q9ZQ19
F4JGZ2	-4.344213921	Q9ZQ18
F4JFB9	-1.929429203	Q9ZQ12
F4JEV5	-1.237398318	Q9ZPZ4
F4JD33	-1.734324098	Q9ZPZ0
F4JC18	-1.355887135	Q9ZPY9
F4J8G2	-1.629787985	Q9ZPY8
F4J4I7	-1.012402459	Q9ZPY7
F4J4C0	-2.520788237	Q9ZPY6
F4J0L4	-1.028276245	Q9ZPY5
F4IYS4	-1.529285453	Q9ZPY2
F4IUL5	-1.392066776	Q9ZPY1
F4IU14	-1.556527962	Q9ZPY0
F4IQ05	-1.139201768	Q9ZPX9
F4IHR4	-1.090889729	Q9ZPX8
F4IHG3	-1.9542642	Q9ZPX5
F4IGZ2	-1.065438841	Q9ZPX2
F4IEJ8	-1.706186354	Q9ZPX0
F4IDH0	-1.544393358	Q9ZPW7
F4ICD9	-1.848957629	Q9ZPW5
F4IAX0	-1.588624828	Q9ZPW2
F4IAT5	-1.464835084	Q9ZPV9
F4I972	-2.031417934	Q9ZPV8
F4I839	-2.04786446	Q9ZPV7
F4I819	-1.267191155	Q9ZPS7
F4I7U9	-1.413321932	Q9ZPS3
F4I5Q2	-1.138790165	Q9ZPR4
F4I2Q0	-1.0094354	Q9ZPR1
F4I0N7	-1.159775997	Q9ZPR0
F4HZ54	-1.275840223	Q9ZPQ8
F4HWK9	-1.689167824	Q9ZPQ3
F4HVX7	-1.061216772	Q9ZPJ8
F4HVG2	-1.257123853	Q9ZPI6
F4HT96	-1.81567658	Q9ZPI5
F4HT77	-1.45664048	Q9ZPI1
F4HS79	-1.112766745	Q9ZPH9
F4HRT7	-3.259965558	Q9ZPH2
F4HRI2	-1.847690821	Q9ZPF5
C4PVQ8	-1.121273836	Q9ZPE9
C0Z253	-1.072587236	Q9ZPE7
C0SVP9	-1.3617752	Q9ZPE4
C0SVM6	-1.079947627	Q9ZP59
C0SV44	-1.654314165	Q9ZP54
C0LGG3	-1.443924858	Q9ZP16
B9DHH5	-1.439725942	Q9ZP06
B9DGY6	-2.733524512	Q9ZNZ7
B9DG36	-1.176142808	Q9ZNX9
B7U6X4	-1.12529953	Q9ZNW0
B5X564	-1.40268608	Q9ZNV9
B5RID5	-1.147576452	Q9ZNV8
B4G294	-1.340932551	Q9ZNV4
B3H7G1	-1.512357073	Q9ZNU9
B3H477	-1.019016913	Q9ZNU8
B2GVM7	-1.243587115	Q9ZNU5
A8MRX9	-1.624699993	Q9ZNU3
A8MRI9	-2.148233501	Q9ZNU2
A8MR18	-1.817332962	Q9ZNT7
A8MQS5	-4.229621844	Q9ZNT1
A8MQS2	-1.121916673	Q9ZNT0
A6QRC7	-5.123911803	Q9ZNS6
A2RVU4	-1.409685647	Q9ZNS2
A1L4Y2	-1.088292999	Q9ZNS0
		Q9ZNR6
		Q9ZNR0
		Q9ZNQ8
		Q9ZNQ7
		Q9ZNQ5
		Q9XQC7
		Q9XJ36
		Q9XJ35
		Q9XJ27
		Q9XIW0
		Q9XIS1
		Q9XIR9
		Q9XIR1
		Q9XIR0
		Q9XIQ7
		Q9XIQ1
		Q9XIP8
		Q9XIP7
		Q9XIN8
		Q9XIN6
		Q9XIN3
		Q9XIM8
		Q9XIM7
		Q9XIM6
		Q9XIM2
		Q9XIM0
		Q9XIL9
		Q9XIL6
		Q9XIL5
		Q9XIK6
		Q9XIK4
		Q9XIK3
		Q9XIK0
		Q9XIJ5
		Q9XIJ0
		Q9XII1
		Q9XIG2
		Q9XIG1
		Q9XIF8
		Q9XIF7
		Q9XIF2
		Q9XIE6
		Q9XIE4
		Q9XIE3
		Q9XIE2
		Q9XIE0
		Q9XID9
		Q9XID7
		Q9XID3
		Q9XID1
		Q9XID0
		Q9XIC7
		Q9XIC5
		Q9XIC4
		Q9XIB8
		Q9XIB7
		Q9XIB6
		Q9XIB5
		Q9XIB3
		Q9XIB2
		Q9XIA9
		Q9XIA7
		Q9XIA6
		Q9XIA4
		Q9XIA2
		Q9XI99
		Q9XI98
		Q9XI94
		Q9XI93
		Q9XI91
		Q9XI90
		Q9XI89
		Q9XI87
		Q9XI84
		Q9XI82
		Q9XI76
		Q9XI75
		Q9XI74
		Q9XI68
		Q9XI67
		Q9XI60
		Q9XI57
		Q9XI55
		Q9XI47
		Q9XI46
		Q9XI45
		Q9XI42
		Q9XI36
		Q9XI32
		Q9XI29
		Q9XI28
		Q9XI22
		Q9XI21
		Q9XI20
		Q9XI19
		Q9XI12
		Q9XI11
		Q9XI10
		Q9XI07
		Q9XI05
		Q9XI02
		Q9XI00
		Q9XHZ8
		Q9XHZ7
		Q9XHZ3
		Q9XH75
		Q9XH48
		Q9XGZ9
		Q9XGZ8
		Q9XGZ3
		Q9XGZ2
		Q9XGZ0
		Q9XGY4
		Q9XGX9
		Q9XGX0
		Q9XGW1
		Q9XGU0
		Q9XGR4
		Q9XGN1
		Q9XGM8
		Q9XGM3
		Q9XGM2
		Q9XFT3
		Q9XFS7
		Q9XFR6
		Q9XFI1
		Q9XFH9
		Q9XFH8
		Q9XFH4
		Q9XFD1
		Q9XFB1
		Q9XFB0
		Q9XF92
		Q9XF91
		Q9XF89
		Q9XF88
		Q9XF87
		Q9XF57
		Q9XF50
		Q9XF43
		Q9XES1
		Q9XER9
		Q9XEF2
		Q9XEF0
		Q9XEE6
		Q9XEE4
		Q9XED8
		Q9XEC6
		Q9XEC4
		Q9XEB5
		Q9XEA1
		Q9XEA0
		Q9XE98
		Q9T0P4
		Q9T0L2
		Q9T0K8
		Q9T0K7
		Q9T0K5
		Q9T0K4
		Q9T0J3
		Q9T0J2
		Q9T0I9
		Q9T0I8
		Q9T0I5
		Q9T0H6
		Q9T0H4
		Q9T0H2
		Q9T0H1
		Q9T0G7
		Q9T0G2
		Q9T0G1
		Q9T0F7
		Q9T0F4
		Q9T0E8
		Q9T0D6
		Q9T0D3
		Q9T0D0
		Q9T0B9
		Q9T0A6
		Q9T0A4
		Q9T0A3
		Q9T0A2
		Q9T0A0
		Q9T096
		Q9T095
		Q9T093
		Q9T090
		Q9T081
		Q9T080
		Q9T076
		Q9T075
		Q9T069
		Q9T068
		Q9T062
		Q9T058
		Q9T053
		Q9T052
		Q9T051
		Q9T042
		Q9T041
		Q9T038
		Q9T037
		Q9T034
		Q9T033
		Q9T031
		Q9T030
		Q9T028
		Q9T024
		Q9T023
		Q9T017
		Q9T014
		Q9T012
		Q9T003
		Q9SZZ8
		Q9SZZ6
		Q9SZZ4
		Q9SZY7
		Q9SZY5
		Q9SZY4
		Q9SZX9
		Q9SZW7
		Q9SZW6
		Q9SZW4
		Q9SZW3
		Q9SZV5
		Q9SZV4
		Q9SZV3
		Q9SZV2
		Q9SZV0
		Q9SZU7
		Q9SZU4
		Q9SZU1
		Q9SZT8
		Q9SZT7
		Q9SZT4
		Q9SZR6
		Q9SZR5
		Q9SZR3
		Q9SZR1
		Q9SZR0
		Q9SZQ8
		Q9SZQ5
		Q9SZQ2
		Q9SZP6
		Q9SZP4
		Q9SZP1
		Q9SZN7
		Q9SZN1
		Q9SZM3
		Q9SZM1
		Q9SZL8
		Q9SZL7
		Q9SZL6
		Q9SZL5
		Q9SZK4
		Q9SZK1
		Q9SZJ5
		Q9SZJ2
		Q9SZI9
		Q9SZI6
		Q9SZI4
		Q9SZI2
		Q9SZI0
		Q9SZH4
		Q9SZH0
		Q9SZG0
		Q9SZF8
		Q9SZF7
		Q9SZF3
		Q9SZE9
		Q9SZE8
		Q9SZE4
		Q9SZE2
		Q9SZE1
		Q9SZE0
		Q9SZD6
		Q9SZD5
		Q9SZD4
		Q9SZD3
		Q9SZD2
		Q9SZD1
		Q9SZB9
		Q9SZB7
		Q9SZB2
		Q9SZA4
		Q9SZA3
		Q9SZ98
		Q9SZ96
		Q9SZ92
		Q9SZ91
		Q9SZ83
		Q9SZ77
		Q9SZ69
		Q9SZ66
		Q9SZ65
		Q9SZ63
		Q9SZ58
		Q9SZ56
		Q9SZ54
		Q9SZ53
		Q9SZ52
		Q9SZ51
		Q9SZ44
		Q9SZ42
		Q9SZ41
		Q9SZ34
		Q9SZ30
		Q9SZ21
		Q9SZ15
		Q9SZ13
		Q9SZ11
		Q9SZ10
		Q9SZ05
		Q9SYZ9
		Q9SYZ4
		Q9SYZ0
		Q9SYY4
		Q9SYX2
		Q9SYX1
		Q9SYW8
		Q9SYU4
		Q9SYT0
		Q9SYS6
		Q9SYQ8
		Q9SYQ0
		Q9SYP2
		Q9SYP1
		Q9SYN7
		Q9SYN6
		Q9SYN5
		Q9SYM9
		Q9SYM7
		Q9SYM5
		Q9SYM4
		Q9SYM2
		Q9SYM1
		Q9SYL9
		Q9SYL7
		Q9SYL6
		Q9SYL0
		Q9SYK9
		Q9SYK5
		Q9SYK1
		Q9SYK0
		Q9SYJ3
		Q9SYJ2
		Q9SYI9
		Q9SYI8
		Q9SYI5
		Q9SYH9
		Q9SYH4
		Q9SYH3
		Q9SYH2
		Q9SYH1
		Q9SYH0
		Q9SYG9
		Q9SYG8
		Q9SYG7
		Q9SYG5
		Q9SYG4
		Q9SYG2
		Q9SYG1
		Q9SYE2
		Q9SYD8
		Q9SYD6
		Q9SYB9
		Q9SYB8
		Q9SYB5
		Q9SYB4
		Q9SYB2
		Q9SYB0
		Q9SYA9
		Q9SYA0
		Q9SY97
		Q9SY90
		Q9SY89
		Q9SY88
		Q9SY77
		Q9SY76
		Q9SY75
		Q9SY74
		Q9SY73
		Q9SY70
		Q9SY69
		Q9SY66
		Q9SY65
		Q9SY60
		Q9SY59
		Q9SY57
		Q9SY56
		Q9SY55
		Q9SY38
		Q9SY29
		Q9SY14
		Q9SY09
		Q9SY07
		Q9SY05
		Q9SY03
		Q9SY02
		Q9SY00
		Q9SXZ2
		Q9SXY0
		Q9SXS7
		Q9SXS2
		Q9SXP7
		Q9SXL4
		Q9SXJ7
		Q9SXJ6
		Q9SXH3
		Q9SXE9
		Q9SXE7
		Q9SXE6
		Q9SXE5
		Q9SXE1
		Q9SXD8
		Q9SXD5
		Q9SXD1
		Q9SXC9
		Q9SXC8
		Q9SXC7
		Q9SXC4
		Q9SXC1
		Q9SXC0
		Q9SXB7
		Q9SXA7
		Q9SXA6
		Q9SXA5
		Q9SXA1
		Q9SX99
		Q9SX98
		Q9SX97
		Q9SX96
		Q9SX86
		Q9SX83
		Q9SX80
		Q9SX79
		Q9SX77
		Q9SX76
		Q9SX67
		Q9SX65
		Q9SX62
		Q9SX53
		Q9SX52
		Q9SX45
		Q9SX33
		Q9SX31
		Q9SX29
		Q9SX28
		Q9SX27
		Q9SX25
		Q9SX20
		Q9SWX9
		Q9SWW6
		Q9SWS1
		Q9SWI1
		Q9SWH5
		Q9SWH4
		Q9SWG3
		Q9SWG0
		Q9SWE5
		Q9SWA6
		Q9SW95
		Q9SW67
		Q9SW63
		Q9SW57
		Q9SW55
		Q9SW54
		Q9SW48
		Q9SW44
		Q9SW43
		Q9SW42
		Q9SW40
		Q9SW34
		Q9SW33
		Q9SW27
		Q9SW24
		Q9SW23
		Q9SW21
		Q9SW12
		Q9SW07
		Q9SW05
		Q9SVZ8
		Q9SVZ6
		Q9SVZ0
		Q9SVY5
		Q9SVY1
		Q9SVY0
		Q9SVX8
		Q9SVX5
		Q9SVW8
		Q9SVW7
		Q9SVV6
		Q9SVU5
		Q9SVU4
		Q9SVU0
		Q9SVT8
		Q9SVT5
		Q9SVS7
		Q9SVS3
		Q9SVS1
		Q9SVS0
		Q9SVR1
		Q9SVR0
		Q9SVQ9
		Q9SVQ1
		Q9SVP7
		Q9SVN5
		Q9SVN2
		Q9SVM9
		Q9SVM0
		Q9SVL9
		Q9SVL6
		Q9SVL1
		Q9SVL0
		Q9SVK9
		Q9SVJ9
		Q9SVJ5
		Q9SVH3
		Q9SVH0
		Q9SVG9
		Q9SVG5
		Q9SVG4
		Q9SVG3
		Q9SVG0
		Q9SVF5
		Q9SVF3
		Q9SVF2
		Q9SVE7
		Q9SVE5
		Q9SVD7
		Q9SVD6
		Q9SVD5
		Q9SVD1
		Q9SVD0
		Q9SVC9
		Q9SVC8
		Q9SVC6
		Q9SVC4
		Q9SVC2
		Q9SVB9
		Q9SVB0
		Q9SVA7
		Q9SVA6
		Q9SVA5
		Q9SVA3
		Q9SVA1
		Q9SV98
		Q9SV93
		Q9SV91
		Q9SV88
		Q9SV83
		Q9SV79
		Q9SV72
		Q9SV71
		Q9SV70
		Q9SV69
		Q9SV68
		Q9SV64
		Q9SV55
		Q9SV46
		Q9SV43
		Q9SV41
		Q9SV37
		Q9SV31
		Q9SV28
		Q9SV26
		Q9SV25
		Q9SV23
		Q9SV21
		Q9SV20
		Q9SV19
		Q9SV15
		Q9SV14
		Q9SV13
		Q9SV11
		Q9SV09
		Q9SV07
		Q9SV06
		Q9SV05
		Q9SV00
		Q9SUZ8
		Q9SUZ7
		Q9SUZ4
		Q9SUY2
		Q9SUY0
		Q9SUX0
		Q9SUW7
		Q9SUW6
		Q9SUW4
		Q9SUW3
		Q9SUW2
		Q9SUW1
		Q9SUV2
		Q9SUV1
		Q9SUU7
		Q9SUU5
		Q9SUU4
		Q9SUT9
		Q9SUT5
		Q9SUT4
		Q9SUT2
		Q9SUT1
		Q9SUS9
		Q9SUS5
		Q9SUS4
		Q9SUS3
		Q9SUS1
		Q9SUR9
		Q9SUR6
		Q9SUR3
		Q9SUR0
		Q9SUQ9
		Q9SUQ8
		Q9SUQ4
		Q9SUQ3
		Q9SUQ2
		Q9SUP6
		Q9SUP5
		Q9SUP3
		Q9SUN5
		Q9SUN3
		Q9SUM3
		Q9SUM1
		Q9SUL7
		Q9SUL1
		Q9SUK9
		Q9SUK8
		Q9SUK6
		Q9SUK4
		Q9SUJ1
		Q9SUI7
		Q9SUI6
		Q9SUI5
		Q9SUI4
		Q9SUI2
		Q9SUI0
		Q9SUH8
		Q9SUH6
		Q9SUH5
		Q9SUH1
		Q9SUG8
		Q9SUG7
		Q9SUF9
		Q9SUF6
		Q9SUF1
		Q9SUE9
		Q9SUE8
		Q9SUE7
		Q9SUE3
		Q9SUE0
		Q9SUD8
		Q9SUD4
		Q9SUC9
		Q9SUC6
		Q9SUC5
		Q9SUC4
		Q9SUC0
		Q9SUA3
		Q9SUA1
		Q9SU98
		Q9SU94
		Q9SU93
		Q9SU92
		Q9SU91
		Q9SU89
		Q9SU88
		Q9SU86
		Q9SU83
		Q9SU82
		Q9SU81
		Q9SU79
		Q9SU78
		Q9SU71
		Q9SU70
		Q9SU69
		Q9SU67
		Q9SU63
		Q9SU58
		Q9SU57
		Q9SU56
		Q9SU50
		Q9SU40
		Q9SU36
		Q9SU35
		Q9SU34
		Q9SU33
		Q9SU31
		Q9SU30
		Q9SU29
		Q9SU27
		Q9SU25
		Q9SU24
		Q9SU17
		Q9SU16
		Q9SU15
		Q9SU14
		Q9SU13
		Q9STZ3
		Q9STZ2
		Q9STY8
		Q9STY7
		Q9STY6
		Q9STY5
		Q9STY3
		Q9STY0
		Q9STX3
		Q9STX2
		Q9STX1
		Q9STX0
		Q9STW8
		Q9STW6
		Q9STW5
		Q9STW2
		Q9STW1
		Q9STV7
		Q9STV1
		Q9STV0
		Q9STU5
		Q9STU3
		Q9STT5
		Q9STT3
		Q9STT2
		Q9STT1
		Q9STS9
		Q9STS7
		Q9STS3
		Q9STS1
		Q9STR3
		Q9STR1
		Q9STP8
		Q9STP4
		Q9STP2
		Q9STN8
		Q9STM6
		Q9STM4
		Q9STM3
		Q9STM1
		Q9STL9
		Q9STL5
		Q9STL2
		Q9STL1
		Q9STK8
		Q9STK6
		Q9STK5
		Q9STJ8
		Q9STI8
		Q9STI7
		Q9STI6
		Q9STI1
		Q9STI0
		Q9STH7
		Q9STH2
		Q9STH1
		Q9STG9
		Q9STG7
		Q9STG6
		Q9STG5
		Q9STG4
		Q9STG2
		Q9STG0
		Q9STF9
		Q9STF3
		Q9STF2
		Q9STE8
		Q9STE1
		Q9ST43
		Q9SSW2
		Q9SST1
		Q9SSS9
		Q9SSS7
		Q9SSS6
		Q9SSR6
		Q9SSR4
		Q9SSR2
		Q9SSR1
		Q9SSQ9
		Q9SSQ7
		Q9SSQ4
		Q9SSP9
		Q9SSP7
		Q9SSP6
		Q9SSP5
		Q9SSP4
		Q9SSN6
		Q9SSN5
		Q9SSN4
		Q9SSN2
		Q9SSM4
		Q9SSM3
		Q9SSL9
		Q9SSL1
		Q9SSL0
		Q9SSK5
		Q9SSK4
		Q9SSK1
		Q9SSJ8
		Q9SSJ7
		Q9SSJ0
		Q9SSG6
		Q9SSG5
		Q9SSG3
		Q9SSG2
		Q9SSF9
		Q9SSF8
		Q9SSF1
		Q9SSE9
		Q9SSE7
		Q9SSE5
		Q9SSD7
		Q9SSD6
		Q9SSD3
		Q9SSD2
		Q9SSD1
		Q9SSC7
		Q9SSC6
		Q9SSC1
		Q9SSC0
		Q9SSB8
		Q9SSB5
		Q9SSA7
		Q9SSA4
		Q9SS97
		Q9SS96
		Q9SS95
		Q9SS94
		Q9SS90
		Q9SS89
		Q9SS87
		Q9SS83
		Q9SS82
		Q9SS81
		Q9SS80
		Q9SS79
		Q9SS69
		Q9SS68
		Q9SS61
		Q9SS60
		Q9SS53
		Q9SS48
		Q9SS47
		Q9SS45
		Q9SS40
		Q9SS37
		Q9SS33
		Q9SS31
		Q9SS17
		Q9SS04
		Q9SS03
		Q9SS00
		Q9SRZ8
		Q9SRZ7
		Q9SRZ6
		Q9SRZ3
		Q9SRY5
		Q9SRY4
		Q9SRY3
		Q9SRY1
		Q9SRX9
		Q9SRX6
		Q9SRX5
		Q9SRX3
		Q9SRX2
		Q9SRW9
		Q9SRW7
		Q9SRW1
		Q9SRW0
		Q9SRV9
		Q9SRV5
		Q9SRV1
		Q9SRU7
		Q9SRT8
		Q9SRT7
		Q9SRT4
		Q9SRT3
		Q9SRT2
		Q9SRT1
		Q9SRS9
		Q9SRS6
		Q9SRS5
		Q9SRS3
		Q9SRS2
		Q9SRR8
		Q9SRR2
		Q9SRR1
		Q9SRR0
		Q9SRQ8
		Q9SRQ7
		Q9SRQ6
		Q9SRQ3
		Q9SRQ1
		Q9SRQ0
		Q9SRP6
		Q9SRN6
		Q9SRN4
		Q9SRN1
		Q9SRN0
		Q9SRM8
		Q9SRM5
		Q9SRM0
		Q9SRL8
		Q9SRL7
		Q9SRL6
		Q9SRL5
		Q9SRL4
		Q9SRL3
		Q9SRK7
		Q9SRK5
		Q9SRI3
		Q9SRI2
		Q9SRI1
		Q9SRH9
		Q9SRH7
		Q9SRH6
		Q9SRH5
		Q9SRG3
		Q9SRE6
		Q9SRE5
		Q9SRE4
		Q9SRE0
		Q9SRD9
		Q9SRD5
		Q9SRD4
		Q9SR97
		Q9SR96
		Q9SR93
		Q9SR92
		Q9SR91
		Q9SR89
		Q9SR87
		Q9SR86
		Q9SR82
		Q9SR79
		Q9SR77
		Q9SR73
		Q9SR71
		Q9SR70
		Q9SR62
		Q9SR52
		Q9SR43
		Q9SR37
		Q9SR36
		Q9SR33
		Q9SR32
		Q9SR23
		Q9SR22
		Q9SR19
		Q9SR18
		Q9SR13
		Q9SR12
		Q9SR09
		Q9SR07
		Q9SR06
		Q9SR03
		Q9SR02
		Q9SR01
		Q9SR00
		Q9SQZ9
		Q9SQZ1
		Q9SQY7
		Q9SQX9
		Q9SQV1
		Q9SQV0
		Q9SQU6
		Q9SQU4
		Q9SQU1
		Q9SQT8
		Q9SQT7
		Q9SQT5
		Q9SQR8
		Q9SQR5
		Q9SQR4
		Q9SQR3
		Q9SQR2
		Q9SQR1
		Q9SQQ6
		Q9SQQ5
		Q9SQN2
		Q9SQK3
		Q9SQI8
		Q9SQH6
		Q9SQG2
		Q9SPU7
		Q9SPL2
		Q9SPK5
		Q9SPK4
		Q9SPG7
		Q9SPG5
		Q9SPG2
		Q9SPE6
		Q9SPE5
		Q9SP35
		Q9SP32
		Q9SP08
		Q9SP02
		Q9SNV9
		Q9SNE5
		Q9SNE0
		Q9SND9
		Q9SND3
		Q9SNC6
		Q9SNC4
		Q9SNC3
		Q9SNC0
		Q9SNB9
		Q9SNB8
		Q9SNB7
		Q9SNB6
		Q9SNB5
		Q9SNB4
		Q9SNB1
		Q9SNA0
		Q9SN96
		Q9SN95
		Q9SN94
		Q9SN90
		Q9SN89
		Q9SN88
		Q9SN87
		Q9SN86
		Q9SN85
		Q9SN84
		Q9SN80
		Q9SN79
		Q9SN78
		Q9SN77
		Q9SN74
		Q9SN73
		Q9SN68
		Q9SN67
		Q9SN52
		Q9SN46
		Q9SN43
		Q9SN39
		Q9SN38
		Q9SN35
		Q9SN29
		Q9SN28
		Q9SN26
		Q9SN23
		Q9SN19
		Q9SN17
		Q9SN13
		Q9SN12
		Q9SN11
		Q9SN10
		Q9SN06
		Q9SMZ9
		Q9SMZ3
		Q9SMZ2
		Q9SMY8
		Q9SMY7
		Q9SMX9
		Q9SMX5
		Q9SMX4
		Q9SMX3
		Q9SMX1
		Q9SMW7
		Q9SMV7
		Q9SMU8
		Q9SMU4
		Q9SMU2
		Q9SMT7
		Q9SMT6
		Q9SMS0
		Q9SMR9
		Q9SMR7
		Q9SMR5
		Q9SMR4
		Q9SMR2
		Q9SMR1
		Q9SMQ6
		Q9SMP5
		Q9SMP3
		Q9SMP2
		Q9SMP0
		Q9SMN3
		Q9SMN1
		Q9SMN0
		Q9SMM8
		Q9SMM7
		Q9SMM5
		Q9SM23
		Q9SM08
		Q9SM02
		Q9SLV3
		Q9SLV0
		Q9SLU9
		Q9SLU2
		Q9SLT9
		Q9SLT8
		Q9SLT5
		Q9SLN1
		Q9SLN0
		Q9SLM4
		Q9SLL7
		Q9SLL2
		Q9SLK2
		Q9SLK0
		Q9SLJ2
		Q9SLI8
		Q9SLI4
		Q9SLI2
		Q9SLH3
		Q9SLH0
		Q9SLG9
		Q9SLG8
		Q9SLG0
		Q9SLF3
		Q9SLF1
		Q9SLE4
		Q9SLD9
		Q9SLD2
		Q9SLD0
		Q9SLC8
		Q9SLC7
		Q9SLC6
		Q9SLC2
		Q9SLC0
		Q9SLB9
		Q9SLA8
		Q9SLA7
		Q9SLA6
		Q9SLA4
		Q9SLA2
		Q9SLA1
		Q9SL96
		Q9SL95
		Q9SL94
		Q9SL92
		Q9SL91
		Q9SL90
		Q9SL83
		Q9SL79
		Q9SL76
		Q9SL70
		Q9SL67
		Q9SL56
		Q9SL49
		Q9SL48
		Q9SL47
		Q9SL46
		Q9SL45
		Q9SL43
		Q9SL42
		Q9SL41
		Q9SL29
		Q9SL23
		Q9SL15
		Q9SL13
		Q9SL08
		Q9SL05
		Q9SL02
		Q9SKZ5
		Q9SKZ3
		Q9SKZ2
		Q9SKZ1
		Q9SKZ0
		Q9SKY9
		Q9SKY8
		Q9SKY5
		Q9SKY2
		Q9SKX9
		Q9SKX8
		Q9SKX1
		Q9SKU8
		Q9SKU6
		Q9SKU2
		Q9SKU1
		Q9SKT8
		Q9SKT6
		Q9SKT4
		Q9SKT3
		Q9SKT0
		Q9SKS9
		Q9SKS8
		Q9SKS7
		Q9SKR7
		Q9SKR5
		Q9SKR2
		Q9SKQ4
		Q9SKQ0
		Q9SKP9
		Q9SKP5
		Q9SKP4
		Q9SKP3
		Q9SKP2
		Q9SKN7
		Q9SKN3
		Q9SKN2
		Q9SKN1
		Q9SKN0
		Q9SKM9
		Q9SKM7
		Q9SKL4
		Q9SKK4
		Q9SKK0
		Q9SKJ7
		Q9SKJ6
		Q9SKI3
		Q9SKI2
		Q9SKI0
		Q9SKH9
		Q9SKH2
		Q9SKG5
		Q9SKF0
		Q9SKE0
		Q9SKD9
		Q9SKD8
		Q9SKD7
		Q9SKD6
		Q9SKD3
		Q9SKD0
		Q9SKC5
		Q9SKC1
		Q9SKB8
		Q9SKB7
		Q9SKB6
		Q9SKB2
		Q9SKA5
		Q9SKA3
		Q9SK99
		Q9SK96
		Q9SK92
		Q9SK91
		Q9SK86
		Q9SK84
		Q9SK82
		Q9SK77
		Q9SK74
		Q9SK71
		Q9SK69
		Q9SK61
		Q9SK50
		Q9SK49
		Q9SK47
		Q9SK46
		Q9SK36
		Q9SK34
		Q9SK32
		Q9SK27
		Q9SK22
		Q9SK10
		Q9SK08
		Q9SK03
		Q9SK01
		Q9SJZ7
		Q9SJZ6
		Q9SJZ3
		Q9SJZ2
		Q9SJY7
		Q9SJY5
		Q9SJY4
		Q9SJX7
		Q9SJX1
		Q9SJW9
		Q9SJW7
		Q9SJW6
		Q9SJW3
		Q9SJW0
		Q9SJV8
		Q9SJV7
		Q9SJV6
		Q9SJV5
		Q9SJV1
		Q9SJV0
		Q9SJU9
		Q9SJU8
		Q9SJU5
		Q9SJU0
		Q9SJT9
		Q9SJT7
		Q9SJT4
		Q9SJT1
		Q9SJS8
		Q9SJR5
		Q9SJR4
		Q9SJR3
		Q9SJR2
		Q9SJQ9
		Q9SJQ8
		Q9SJQ6
		Q9SJQ5
		Q9SJQ1
		Q9SJQ0
		Q9SJP9
		Q9SJP2
		Q9SJN8
		Q9SJN3
		Q9SJN2
		Q9SJM9
		Q9SJM8
		Q9SJM7
		Q9SJM6
		Q9SJM4
		Q9SJM3
		Q9SJM1
		Q9SJL8
		Q9SJL4
		Q9SJL2
		Q9SJL0
		Q9SJK9
		Q9SJJ5
		Q9SJJ3
		Q9SJI9
		Q9SJI8
		Q9SJI7
		Q9SJI1
		Q9SJI0
		Q9SJH9
		Q9SJH8
		Q9SJH6
		Q9SJH0
		Q9SJG9
		Q9SJG8
		Q9SJG7
		Q9SJG6
		Q9SJG2
		Q9SJF3
		Q9SJF1
		Q9SJE2
		Q9SJE1
		Q9SJD5
		Q9SJD4
		Q9SJC4
		Q9SJB9
		Q9SJB4
		Q9SJA6
		Q9SJA2
		Q9SJ96
		Q9SJ89
		Q9SJ85
		Q9SJ81
		Q9SJ74
		Q9SJ73
		Q9SJ68
		Q9SJ66
		Q9SJ62
		Q9SJ60
		Q9SJ56
		Q9SJ54
		Q9SJ50
		Q9SJ45
		Q9SJ44
		Q9SJ41
		Q9SJ40
		Q9SJ36
		Q9SJ35
		Q9SJ31
		Q9SJ22
		Q9SJ20
		Q9SJ16
		Q9SJ13
		Q9SJ12
		Q9SJ11
		Q9SJ04
		Q9SJ03
		Q9SJ02
		Q9SIZ9
		Q9SIZ5
		Q9SIZ4
		Q9SIZ3
		Q9SIY7
		Q9SIY5
		Q9SIY3
		Q9SIY2
		Q9SIX2
		Q9SIX1
		Q9SIW3
		Q9SIW2
		Q9SIW1
		Q9SIV9
		Q9SIV6
		Q9SIV2
		Q9SIV0
		Q9SIU8
		Q9SIU5
		Q9SIU2
		Q9SIU0
		Q9SIT7
		Q9SIT6
		Q9SIT1
		Q9SIS7
		Q9SIS3
		Q9SIS2
		Q9SIR8
		Q9SIR5
		Q9SIQ8
		Q9SIP7
		Q9SIP1
		Q9SIP0
		Q9SIN7
		Q9SIN5
		Q9SIN2
		Q9SIN1
		Q9SIM9
		Q9SIM4
		Q9SIM1
		Q9SIL9
		Q9SIL6
		Q9SIL5
		Q9SIL4
		Q9SIL3
		Q9SIK7
		Q9SIK4
		Q9SIK3
		Q9SIJ7
		Q9SIJ6
		Q9SIJ5
		Q9SII9
		Q9SII8
		Q9SII5
		Q9SII4
		Q9SII1
		Q9SIH5
		Q9SIH2
		Q9SIH1
		Q9SIH0
		Q9SIG9
		Q9SIF5
		Q9SIE7
		Q9SIE4
		Q9SIE3
		Q9SIE1
		Q9SIE0
		Q9SID9
		Q9SID3
		Q9SID2
		Q9SID1
		Q9SID0
		Q9SIC9
		Q9SIC8
		Q9SIC4
		Q9SIB9
		Q9SIB6
		Q9SIB5
		Q9SIB2
		Q9SI97
		Q9SI96
		Q9SI93
		Q9SI85
		Q9SI78
		Q9SI77
		Q9SI75
		Q9SI74
		Q9SI72
		Q9SI67
		Q9SI64
		Q9SI62
		Q9SI61
		Q9SI60
		Q9SI58
		Q9SI54
		Q9SI53
		Q9SI52
		Q9SI36
		Q9SI32
		Q9SI20
		Q9SI19
		Q9SI16
		Q9SI13
		Q9SI09
		Q9SI07
		Q9SHZ8
		Q9SHZ5
		Q9SHZ3
		Q9SHY8
		Q9SHY3
		Q9SHX3
		Q9SHU9
		Q9SHU7
		Q9SHU5
		Q9SHU4
		Q9SHS8
		Q9SHS2
		Q9SHR7
		Q9SHQ6
		Q9SHP6
		Q9SHP5
		Q9SHP4
		Q9SHP0
		Q9SHM1
		Q9SHL8
		Q9SHL7
		Q9SHL4
		Q9SHK2
		Q9SHJ8
		Q9SHJ6
		Q9SHJ5
		Q9SHJ3
		Q9SHJ0
		Q9SHI9
		Q9SHI7
		Q9SHI2
		Q9SHI1
		Q9SHI0
		Q9SHH8
		Q9SHH6
		Q9SHH1
		Q9SHH0
		Q9SHG8
		Q9SHG7
		Q9SHG6
		Q9SHF3
		Q9SHF2
		Q9SHE9
		Q9SHE8
		Q9SHE7
		Q9SHD3
		Q9SHC8
		Q9SHB0
		Q9SH93
		Q9SH87
		Q9SH69
		Q9SH61
		Q9SH55
		Q9SH42
		Q9SH37
		Q9SH36
		Q9SH26
		Q9SH22
		Q9SH14
		Q9SH08
		Q9SGZ8
		Q9SGZ7
		Q9SGZ5
		Q9SGY2
		Q9SGW9
		Q9SGW6
		Q9SGW5
		Q9SGW3
		Q9SGU9
		Q9SGU7
		Q9SGU2
		Q9SGT7
		Q9SGT0
		Q9SGS5
		Q9SGS4
		Q9SGS2
		Q9SGS1
		Q9SGR6
		Q9SGQ0
		Q9SGP9
		Q9SGP6
		Q9SGP2
		Q9SGN8
		Q9SGN6
		Q9SGJ0
		Q9SGI5
		Q9SGI3
[truncated: 15,626 more rows]
