# Supplementary material for: NeVOmics: An Enrichment Tool for Gene Ontology and Functional Network Analysis and Visualization of Data from OMICs Technologies
Source: Genes (Basel). 2018 Nov 23;9(12):569. doi: 10.3390/genes9120569 (PMC6316660; doi:10.3390/genes9120569)
Supplement: Supplementary file 1 [file genes-09-00569-s001.zip › Supplementary_Material/Table_S1.csv]

GO	Term	med2_down	med2_up	med5_down	med5_up	med16_down	med16_up	med23_down	med23_up
- GO:0055114	oxidation-reduction process	1.5797835966168101	0.0	0.0	0.0	1.7160033436347992	1.5440680443502757	0.0	0.3010299956639812
- GO:0012501	programmed cell death	0.6020599913279624	0.0	0.3010299956639812	0.0	0.0	0.0	0.0	0.0
- GO:0002239	response to oomycetes	0.6989700043360189	0.0	0.6989700043360189	0.0	0.0	0.47712125471966244	0.0	0.0
- GO:0042128	nitrate assimilation	0.6989700043360189	0.0	0.0	0.0	0.0	0.0	0.0	0.0
- GO:0002238	response to molecule of fungal origin	0.6020599913279624	0.0	0.47712125471966244	0.0	0.0	0.0	0.0	0.0
- GO:0006952	defense response	1.3222192947339193	0.0	1.414973347970818	0.0	0.0	1.462397997898956	0.6989700043360189	0.0
- GO:0009751	response to salicylic acid	0.9542425094393249	0.0	0.9542425094393249	0.0	0.0	1.1139433523068367	0.0	0.0
- GO:0015800	acidic amino acid transport	0.3010299956639812	0.0	0.0	0.0	0.0	0.0	0.0	0.0
- GO:0009617	response to bacterium	0.8450980400142568	0.0	0.7781512503836436	0.0	0.0	0.9542425094393249	0.0	0.0
- GO:0010112	regulation of systemic acquired resistance	0.47712125471966244	0.0	0.3010299956639812	0.0	0.0	0.7781512503836436	0.0	0.0
- GO:0080163	regulation of protein serine/threonine phosphatase activity	0.47712125471966244	0.0	0.0	0.0	0.0	0.0	0.0	0.0
- GO:0071456	cellular response to hypoxia	0.47712125471966244	0.0	0.47712125471966244	0.0	0.0	0.6020599913279624	0.0	0.0
- GO:0043086	negative regulation of catalytic activity	0.6989700043360189	0.0	0.0	0.0	0.0	0.0	0.0	0.0
- GO:0009414	response to water deprivation	1.0413926851582251	0.0	0.8450980400142568	0.0	1.146128035678238	0.0	0.0	0.0
- GO:0010466	negative regulation of peptidase activity	0.47712125471966244	0.0	0.3010299956639812	0.0	0.0	0.0	0.0	0.0
- GO:0006807	nitrogen compound metabolic process	0.6020599913279624	0.0	0.0	0.0	0.0	0.0	0.0	0.0
- GO:0019500	cyanide catabolic process	0.3010299956639812	0.0	0.0	0.0	0.0	0.0	0.0	0.0
- GO:0019499	cyanide metabolic process	0.3010299956639812	0.0	0.0	0.0	0.0	0.0	0.0	0.0
- GO:0042542	response to hydrogen peroxide	0.6989700043360189	0.0	0.0	0.0	0.7781512503836436	0.0	0.0	0.0
- GO:0046622	positive regulation of organ growth	0.3010299956639812	0.0	0.0	0.0	0.3010299956639812	0.0	0.0	0.0
- GO:0009620	response to fungus	0.6989700043360189	0.0	0.0	0.0	0.0	0.0	0.0	0.0
- GO:0032515	negative regulation of phosphoprotein phosphatase activity	0.47712125471966244	0.0	0.0	0.0	0.0	0.0	0.0	0.0
- GO:0010200	response to chitin	0.7781512503836436	0.0	1.0413926851582251	0.0	0.0	0.0	0.8450980400142568	0.0
- GO:0015706	nitrate transport	0.47712125471966244	0.0	0.3010299956639812	0.0	0.0	0.0	0.0	0.0
- GO:0006542	glutamine biosynthetic process	0.3010299956639812	0.0	0.0	0.0	0.0	0.0	0.0	0.0
- GO:0055085	transmembrane transport	1.2304489213782739	0.0	0.0	0.0	0.0	0.0	0.0	0.0
- GO:0009733	response to auxin	0.9542425094393249	0.0	0.0	0.0	1.146128035678238	0.0	0.0	0.0
- GO:0009415	response to water	0.3010299956639812	0.0	0.0	0.0	0.0	0.0	0.0	0.0
- GO:0015804	neutral amino acid transport	0.3010299956639812	0.0	0.0	0.0	0.0	0.0	0.0	0.0
- GO:0009737	response to abscisic acid	1.0791812460476249	0.0	1.0	0.0	0.0	1.1139433523068367	0.0	0.0
- GO:0009627	systemic acquired resistance	0.6020599913279624	0.0	0.7781512503836436	0.0	0.0	0.8450980400142568	0.0	0.0
- GO:0002237	response to molecule of bacterial origin	0.47712125471966244	0.0	0.6020599913279624	0.0	0.0	0.0	0.0	0.0
- GO:0019748	secondary metabolic process	0.3010299956639812	0.0	0.0	0.0	0.0	0.0	0.0	0.0
- GO:0008152	metabolic process	1.0413926851582251	0.0	0.0	0.0	0.0	1.0	0.0	0.0
- GO:0048544	recognition of pollen	0.47712125471966244	0.0	0.0	0.0	0.0	0.0	0.0	0.0
- GO:0009873	ethylene-activated signaling pathway	0.7781512503836436	0.0	0.9030899869919435	0.0	1.0	0.7781512503836436	0.6020599913279624	0.0
- GO:0009625	response to insect	0.47712125471966244	0.0	0.47712125471966244	0.0	0.6020599913279624	0.47712125471966244	0.0	0.0
- GO:0071732	cellular response to nitric oxide	0.3010299956639812	0.0	0.0	0.0	0.0	0.0	0.0	0.0
- GO:0043068	positive regulation of programmed cell death	0.3010299956639812	0.0	0.0	0.0	0.0	0.0	0.0	0.0
- GO:0006468	protein phosphorylation	1.3424226808222062	0.0	0.0	0.0	0.0	0.0	0.0	0.0
- GO:0001666	response to hypoxia	0.47712125471966244	0.0	0.0	0.0	0.0	0.0	0.0	0.0
- GO:0009734	auxin-activated signaling pathway	0.8450980400142568	0.0	0.0	0.0	0.0	0.0	0.0	0.0
- GO:0010150	leaf senescence	0.6989700043360189	0.0	0.0	0.0	0.0	0.9030899869919435	0.0	0.0
- GO:0050832	defense response to fungus	0.8450980400142568	0.0	1.1760912590556813	0.0	0.0	0.9542425094393249	0.3010299956639812	0.0
- GO:0009686	gibberellin biosynthetic process	0.3010299956639812	0.0	0.0	0.0	0.6020599913279624	0.0	0.0	0.0
- GO:0071369	cellular response to ethylene stimulus	0.3010299956639812	0.0	0.0	0.0	0.0	0.0	0.0	0.0
- GO:0006032	chitin catabolic process	0.3010299956639812	0.0	0.0	0.0	0.0	0.0	0.0	0.0
- GO:0016998	cell wall macromolecule catabolic process	0.3010299956639812	0.0	0.0	0.0	0.0	0.0	0.0	0.0
- GO:0009626	plant-type hypersensitive response	0.6020599913279624	0.0	0.6989700043360189	0.0	0.0	0.6020599913279624	0.0	0.0
- GO:1900057	positive regulation of leaf senescence	0.3010299956639812	0.0	0.0	0.0	0.0	0.0	0.0	0.0
- GO:0010315	auxin efflux	0.3010299956639812	0.0	0.0	0.0	0.0	0.0	0.0	0.0
- GO:0042742	defense response to bacterium	0.9542425094393249	0.0	1.255272505103306	0.0	0.0	1.146128035678238	0.0	0.0
- GO:0009723	response to ethylene	0.6989700043360189	0.0	0.7781512503836436	0.0	0.0	0.0	0.0	0.0
- GO:0034765	regulation of ion transmembrane transport	0.3010299956639812	0.0	0.0	0.0	0.0	0.0	0.0	0.0
- GO:0048316	seed development	0.0	0.3010299956639812	0.0	0.0	0.0	0.0	0.0	0.0
- GO:0045944	positive regulation of transcription by RNA polymerase II	0.0	0.3010299956639812	0.0	0.47712125471966244	0.0	0.0	0.0	0.0
- GO:0006633	fatty acid biosynthetic process	0.0	0.3010299956639812	0.0	0.0	0.0	0.0	0.0	0.0
- GO:0006355	regulation of transcription, DNA-templated	0.0	0.7781512503836436	0.0	1.1139433523068367	0.0	0.0	0.8450980400142568	0.0
- GO:0009908	flower development	0.0	0.3010299956639812	0.0	0.47712125471966244	0.0	0.0	0.0	0.0
- GO:0009753	response to jasmonic acid	0.0	0.0	1.146128035678238	0.0	0.0	1.1139433523068367	0.0	0.0
- GO:0009611	response to wounding	0.0	0.0	1.146128035678238	0.0	0.0	1.0	0.0	0.0
- GO:0002213	defense response to insect	0.0	0.0	0.7781512503836436	0.0	0.6020599913279624	0.0	0.0	0.0
- GO:0031640	killing of cells of other organism	0.0	0.0	0.6989700043360189	0.0	0.47712125471966244	0.3010299956639812	0.0	0.0
- GO:0080027	response to herbivore	0.0	0.0	0.6020599913279624	0.0	0.47712125471966244	0.47712125471966244	0.0	0.0
- GO:0019310	inositol catabolic process	0.0	0.0	0.3010299956639812	0.0	0.0	0.0	0.0	0.0
- GO:0009409	response to cold	0.0	0.0	1.0413926851582251	0.0	0.0	0.0	0.0	0.0
- GO:2000022	regulation of jasmonic acid mediated signaling pathway	0.0	0.0	0.6020599913279624	0.0	0.0	0.7781512503836436	0.0	0.0
- GO:0009607	response to biotic stimulus	0.0	0.0	0.47712125471966244	0.0	0.0	0.0	0.0	0.0
- GO:0000289	nuclear-transcribed mRNA poly(A) tail shortening	0.0	0.0	0.3010299956639812	0.0	0.0	0.0	0.0	0.0
- GO:0042343	indole glucosinolate metabolic process	0.0	0.0	0.47712125471966244	0.0	0.0	0.0	0.0	0.0
- GO:0006560	proline metabolic process	0.0	0.0	0.3010299956639812	0.0	0.0	0.0	0.0	0.0
- GO:0006591	ornithine metabolic process	0.0	0.0	0.3010299956639812	0.0	0.0	0.0	0.0	0.0
- GO:0010087	phloem or xylem histogenesis	0.0	0.0	0.6020599913279624	0.0	0.0	0.0	0.3010299956639812	0.0
- GO:0009813	flavonoid biosynthetic process	0.0	0.0	0.47712125471966244	0.0	0.0	0.47712125471966244	0.0	0.0
- GO:0006979	response to oxidative stress	0.0	0.0	0.9030899869919435	0.0	0.0	1.0791812460476249	0.0	0.0
- GO:0019438	aromatic compound biosynthetic process	0.0	0.0	0.3010299956639812	0.0	0.47712125471966244	0.0	0.0	0.0
- GO:2000762	regulation of phenylpropanoid metabolic process	0.0	0.0	0.3010299956639812	0.0	0.0	0.0	0.0	0.0
- GO:0070370	cellular heat acclimation	0.0	0.0	0.3010299956639812	0.0	0.0	0.0	0.0	0.0
- GO:0009861	jasmonic acid and ethylene-dependent systemic resistance	0.0	0.0	0.3010299956639812	0.0	0.0	0.0	0.0	0.0
- GO:0009615	response to virus	0.0	0.0	0.47712125471966244	0.0	0.0	0.47712125471966244	0.0	0.0
- GO:0035672	oligopeptide transmembrane transport	0.0	0.0	0.47712125471966244	0.0	0.0	0.0	0.0	0.0
- GO:0009624	response to nematode	0.0	0.0	0.6020599913279624	0.0	0.0	0.0	0.47712125471966244	0.0
- GO:0042546	cell wall biogenesis	0.0	0.0	0.47712125471966244	0.0	0.0	0.0	0.0	0.0
- GO:0006012	galactose metabolic process	0.0	0.0	0.3010299956639812	0.0	0.0	0.0	0.0	0.0
- GO:0043928	exonucleolytic nuclear-transcribed mRNA catabolic process involved in deadenylation-dependent decay	0.0	0.0	0.3010299956639812	0.0	0.0	0.0	0.0	0.0
- GO:0009694	jasmonic acid metabolic process	0.0	0.0	0.3010299956639812	0.0	0.0	0.0	0.0	0.0
- GO:0009695	jasmonic acid biosynthetic process	0.0	0.0	0.3010299956639812	0.0	0.0	0.0	0.0	0.0
- GO:0006073	cellular glucan metabolic process	0.0	0.0	0.3010299956639812	0.0	0.47712125471966244	0.3010299956639812	0.0	0.0
- GO:0002229	defense response to oomycetes	0.0	0.0	0.47712125471966244	0.0	0.0	0.6989700043360189	0.0	0.0
- GO:0010951	negative regulation of endopeptidase activity	0.0	0.0	0.3010299956639812	0.0	0.0	0.0	0.0	0.0
- GO:0009058	biosynthetic process	0.0	0.0	0.6020599913279624	0.0	0.0	0.0	0.0	0.0
- GO:0009651	response to salt stress	0.0	0.0	0.9542425094393249	0.0	0.0	1.0413926851582251	0.0	0.0
- GO:0010106	cellular response to iron ion starvation	0.0	0.0	0.0	0.47712125471966244	0.0	0.0	0.0	0.0
- GO:0030154	cell differentiation	0.0	0.0	0.0	0.7781512503836436	0.0	0.0	0.0	0.0
- GO:0006357	regulation of transcription by RNA polymerase II	0.0	0.0	0.0	0.6020599913279624	0.0	0.0	0.0	0.0
- GO:0055072	iron ion homeostasis	0.0	0.0	0.0	0.47712125471966244	0.0	0.0	0.0	0.0
- GO:0010582	floral meristem determinacy	0.0	0.0	0.0	0.3010299956639812	0.0	0.0	0.0	0.0
- GO:0010093	specification of floral organ identity	0.0	0.0	0.0	0.3010299956639812	0.0	0.0	0.0	0.0
- GO:1990641	response to iron ion starvation	0.0	0.0	0.0	0.3010299956639812	0.0	0.47712125471966244	0.0	0.0
- GO:0007275	multicellular organism development	0.0	0.0	0.0	0.7781512503836436	0.0	0.0	0.0	0.0
- GO:0042744	hydrogen peroxide catabolic process	0.0	0.0	0.0	0.3010299956639812	0.0	0.0	0.0	0.0
- GO:0045454	cell redox homeostasis	0.0	0.0	0.0	0.0	1.0413926851582251	0.0	0.0	0.0
- GO:0015743	malate transport	0.0	0.0	0.0	0.0	0.47712125471966244	0.0	0.0	0.0
- GO:0010037	response to carbon dioxide	0.0	0.0	0.0	0.0	0.47712125471966244	0.0	0.0	0.0
- GO:0022900	electron transport chain	0.0	0.0	0.0	0.0	0.9542425094393249	0.0	0.0	0.0
- GO:0009639	response to red or far red light	0.0	0.0	0.0	0.0	0.47712125471966244	0.0	0.0	0.0
- GO:0051091	positive regulation of DNA-binding transcription factor activity	0.0	0.0	0.0	0.0	0.3010299956639812	0.0	0.0	0.0
- GO:0046345	abscisic acid catabolic process	0.0	0.0	0.0	0.0	0.3010299956639812	0.0	0.0	0.0
- GO:0045487	gibberellin catabolic process	0.0	0.0	0.0	0.0	0.3010299956639812	0.0	0.0	0.0
- GO:0010017	red or far-red light signaling pathway	0.0	0.0	0.0	0.0	0.6989700043360189	0.0	0.0	0.0
- GO:0009863	salicylic acid mediated signaling pathway	0.0	0.0	0.0	0.0	0.0	0.6989700043360189	0.0	0.0
- GO:1900457	regulation of brassinosteroid mediated signaling pathway	0.0	0.0	0.0	0.0	0.0	0.47712125471966244	0.0	0.0
- GO:1900056	negative regulation of leaf senescence	0.0	0.0	0.0	0.0	0.0	0.47712125471966244	0.0	0.0
- GO:0016114	terpenoid biosynthetic process	0.0	0.0	0.0	0.0	0.0	0.47712125471966244	0.0	0.0
- GO:0030091	protein repair	0.0	0.0	0.0	0.0	0.0	0.47712125471966244	0.0	0.0
- GO:0046244	salicylic acid catabolic process	0.0	0.0	0.0	0.0	0.0	0.3010299956639812	0.0	0.0
- GO:0030643	cellular phosphate ion homeostasis	0.0	0.0	0.0	0.0	0.0	0.3010299956639812	0.0	0.0
- GO:2000070	regulation of response to water deprivation	0.0	0.0	0.0	0.0	0.0	0.47712125471966244	0.0	0.0
- GO:0000302	response to reactive oxygen species	0.0	0.0	0.0	0.0	0.0	0.6020599913279624	0.0	0.0
- GO:0000304	response to singlet oxygen	0.0	0.0	0.0	0.0	0.0	0.3010299956639812	0.0	0.0
- GO:0080168	abscisic acid transport	0.0	0.0	0.0	0.0	0.0	0.3010299956639812	0.0	0.0
- GO:1901348	positive regulation of secondary cell wall biogenesis	0.0	0.0	0.0	0.0	0.0	0.3010299956639812	0.0	0.0
- GO:0010104	regulation of ethylene-activated signaling pathway	0.0	0.0	0.0	0.0	0.0	0.3010299956639812	0.0	0.0
- GO:0010188	response to microbial phytotoxin	0.0	0.0	0.0	0.0	0.0	0.3010299956639812	0.0	0.0
- GO:1900367	positive regulation of defense response to insect	0.0	0.0	0.0	0.0	0.0	0.3010299956639812	0.0	0.0
- GO:0042538	hyperosmotic salinity response	0.0	0.0	0.0	0.0	0.0	0.6020599913279624	0.0	0.0
- GO:0048759	xylem vessel member cell differentiation	0.0	0.0	0.0	0.0	0.0	0.3010299956639812	0.0	0.0
- GO:0047484	regulation of response to osmotic stress	0.0	0.0	0.0	0.0	0.0	0.3010299956639812	0.0	0.0
- GO:0046274	lignin catabolic process	0.0	0.0	0.0	0.0	0.0	0.3010299956639812	0.0	0.0
- GO:0009862	systemic acquired resistance, salicylic acid mediated signaling pathway	0.0	0.0	0.0	0.0	0.0	0.3010299956639812	0.0	0.0
- GO:0009864	induced systemic resistance, jasmonic acid mediated signaling pathway	0.0	0.0	0.0	0.0	0.0	0.3010299956639812	0.0	0.0
- GO:0098869	cellular oxidant detoxification	0.0	0.0	0.0	0.0	0.0	0.6989700043360189	0.0	0.0
- GO:0006817	phosphate ion transport	0.0	0.0	0.0	0.0	0.0	0.3010299956639812	0.0	0.0
- GO:0006520	cellular amino acid metabolic process	0.0	0.0	0.0	0.0	0.0	0.47712125471966244	0.0	0.0
- GO:0051707	response to other organism	0.0	0.0	0.0	0.0	0.0	0.3010299956639812	0.0	0.0
- GO:0009816	defense response to bacterium, incompatible interaction	0.0	0.0	0.0	0.0	0.0	0.0	0.3010299956639812	0.0
- GO:0045893	positive regulation of transcription, DNA-templated	0.0	0.0	0.0	0.0	0.0	0.0	0.3010299956639812	0.0
