# Supplementary material for: NeVOmics: An Enrichment Tool for Gene Ontology and Functional Network Analysis and Visualization of Data from OMICs Technologies
Source: Genes (Basel). 2018 Nov 23;9(12):569. doi: 10.3390/genes9120569 (PMC6316660; doi:10.3390/genes9120569)
Supplement: Supplementary file 1 [file genes-09-00569-s001.zip › Supplementary_Material/Table_S2.csv]

GO	Term	med2_down	med2_up	med5_down	med5_up	med16_down	med16_up	med23_down
- GO:0055114	oxidation-reduction process	1.5797835966168101	0.0	0.0	0.0	1.7160033436347992	1.5440680443502757	0.0
- GO:0002239	response to oomycetes	0.6989700043360189	0.0	0.6989700043360189	0.0	0.0	0.0	0.0
- GO:0042128	nitrate assimilation	0.6989700043360189	0.0	0.0	0.0	0.0	0.0	0.0
- GO:0006952	defense response	1.3222192947339193	0.0	1.414973347970818	0.0	0.0	1.462397997898956	0.6989700043360189
- GO:0009751	response to salicylic acid	0.9542425094393249	0.0	0.9542425094393249	0.0	0.0	1.1139433523068367	0.0
- GO:0009617	response to bacterium	0.8450980400142568	0.0	0.7781512503836436	0.0	0.0	0.9542425094393249	0.0
- GO:0043086	negative regulation of catalytic activity	0.6989700043360189	0.0	0.0	0.0	0.0	0.0	0.0
- GO:0009414	response to water deprivation	1.0413926851582251	0.0	0.8450980400142568	0.0	1.146128035678238	0.0	0.0
- GO:0042542	response to hydrogen peroxide	0.6989700043360189	0.0	0.0	0.0	0.7781512503836436	0.0	0.0
- GO:0009620	response to fungus	0.6989700043360189	0.0	0.0	0.0	0.0	0.0	0.0
- GO:0010200	response to chitin	0.7781512503836436	0.0	1.0413926851582251	0.0	0.0	0.0	0.8450980400142568
- GO:0055085	transmembrane transport	1.2304489213782739	0.0	0.0	0.0	0.0	0.0	0.0
- GO:0009733	response to auxin	0.9542425094393249	0.0	0.0	0.0	1.146128035678238	0.0	0.0
- GO:0009737	response to abscisic acid	1.0791812460476249	0.0	1.0	0.0	0.0	1.1139433523068367	0.0
- GO:0008152	metabolic process	1.0413926851582251	0.0	0.0	0.0	0.0	1.0	0.0
- GO:0009873	ethylene-activated signaling pathway	0.7781512503836436	0.0	0.9030899869919435	0.0	1.0	0.7781512503836436	0.0
- GO:0006468	protein phosphorylation	1.3424226808222062	0.0	0.0	0.0	0.0	0.0	0.0
- GO:0009734	auxin-activated signaling pathway	0.8450980400142568	0.0	0.0	0.0	0.0	0.0	0.0
- GO:0010150	leaf senescence	0.6989700043360189	0.0	0.0	0.0	0.0	0.9030899869919435	0.0
- GO:0050832	defense response to fungus	0.8450980400142568	0.0	1.1760912590556813	0.0	0.0	0.9542425094393249	0.0
- GO:0042742	defense response to bacterium	0.9542425094393249	0.0	1.255272505103306	0.0	0.0	1.146128035678238	0.0
- GO:0009723	response to ethylene	0.6989700043360189	0.0	0.7781512503836436	0.0	0.0	0.0	0.0
- GO:0006355	regulation of transcription, DNA-templated	0.0	0.7781512503836436	0.0	1.1139433523068367	0.0	0.0	0.8450980400142568
- GO:0009753	response to jasmonic acid	0.0	0.0	1.146128035678238	0.0	0.0	1.1139433523068367	0.0
- GO:0009611	response to wounding	0.0	0.0	1.146128035678238	0.0	0.0	1.0	0.0
- GO:0002213	defense response to insect	0.0	0.0	0.7781512503836436	0.0	0.0	0.0	0.0
- GO:0031640	killing of cells of other organism	0.0	0.0	0.6989700043360189	0.0	0.0	0.0	0.0
- GO:0009627	systemic acquired resistance	0.0	0.0	0.7781512503836436	0.0	0.0	0.8450980400142568	0.0
- GO:0009409	response to cold	0.0	0.0	1.0413926851582251	0.0	0.0	0.0	0.0
- GO:0009626	plant-type hypersensitive response	0.0	0.0	0.6989700043360189	0.0	0.0	0.0	0.0
- GO:0006979	response to oxidative stress	0.0	0.0	0.9030899869919435	0.0	0.0	1.0791812460476249	0.0
- GO:0009651	response to salt stress	0.0	0.0	0.9542425094393249	0.0	0.0	1.0413926851582251	0.0
- GO:0030154	cell differentiation	0.0	0.0	0.0	0.7781512503836436	0.0	0.0	0.0
- GO:0007275	multicellular organism development	0.0	0.0	0.0	0.7781512503836436	0.0	0.0	0.0
- GO:0045454	cell redox homeostasis	0.0	0.0	0.0	0.0	1.0413926851582251	0.0	0.0
- GO:0022900	electron transport chain	0.0	0.0	0.0	0.0	0.9542425094393249	0.0	0.0
- GO:0010017	red or far-red light signaling pathway	0.0	0.0	0.0	0.0	0.6989700043360189	0.0	0.0
- GO:0010112	regulation of systemic acquired resistance	0.0	0.0	0.0	0.0	0.0	0.7781512503836436	0.0
- GO:2000022	regulation of jasmonic acid mediated signaling pathway	0.0	0.0	0.0	0.0	0.0	0.7781512503836436	0.0
- GO:0009863	salicylic acid mediated signaling pathway	0.0	0.0	0.0	0.0	0.0	0.6989700043360189	0.0
- GO:0002229	defense response to oomycetes	0.0	0.0	0.0	0.0	0.0	0.6989700043360189	0.0
- GO:0098869	cellular oxidant detoxification	0.0	0.0	0.0	0.0	0.0	0.6989700043360189	0.0
